# Supplementary material for: Modelling and rescuing neurodevelopmental defect of Down syndrome using induced pluripotent stem cells from monozygotic twins discordant for trisomy 21
Source: EMBO Mol Med. 2013 Dec 27;6(2):259–77. doi: 10.1002/emmm.201302848 (PMC3927959; doi:10.1002/emmm.201302848)
Supplement: Supplementary file 4 [file emmm0006-0259-sd4.xls]

## Sheet: Downregulates genes
Chromosome	Start	End	cDNA length	Gene ID	Strand	log2 Fold Change	Pvalue EdgeR	Bonferroni corrected Pvalue EdgeR	Pvalue DESeq	Bonferroni corrected Pvalue DESeq
chr15	37156643	37178734	2987	LOC145845	-	-13.2107	4.33508e-46	6.56288e-42	5.10219e-27	1.0437e-22
chr6	46820241	46889714	5817	GPR116	-	-11.0189	5.05703e-21	7.65583e-17	7.14554e-10	1.46169e-05
chrX	73040494	73072588	19271	XIST	-	-10.356	1.84897e-93	2.79915e-89	1.60317e-15	3.27945e-11
chrX	73012039	73049066	37027	TSIX	+	-10.2369	1.40515e-114	2.12726e-110	6.48633e-18	1.32684e-13
chr7	27139972	27142394	1778	HOXA2	-	-9.73724	5.3027e-59	8.02776e-55	7.75457e-54	1.58628e-49
chr7	153584418	154685995	4561	DPP6	+	-9.31129	1.74409e-28	2.64038e-24	2.28482e-09	4.67382e-05
chr14	94385239	94395954	1834	FAM181A	+	-9.02939	2.55477e-27	3.86767e-23	4.12702e-07	0.00844223
chr4	90816051	90875780	4969	MMRN1	+	-8.62339	3.52772e-91	5.34061e-87	9.51916e-89	1.94724e-84
chr13	112721912	112726020	4108	SOX1	+	-8.40905	4.42203e-101	6.69451e-97	9.37477e-19	1.9177e-14
chr6	99282579	99286666	4087	POU3F2	+	-8.31864	5.12722e-149	7.7621e-145	1.65095e-28	3.37717e-24
chr9	1050345	1057554	2935	DMRT2	+	-7.91308	1.23943e-23	1.87637e-19	6.59367e-23	1.3488e-18
chr1	165370158	165414592	2195	RXRG	-	-7.91749	2.90375e-21	4.39598e-17	1.54919e-07	0.00316902
chr17	46626231	46651810	3618	HOXB3	-	-7.34572	3.85446e-27	5.83527e-23	4.21028e-07	0.00861255
chr19	56687388	56697144	938	GALP	+	-7.29306	1.54146e-29	2.33362e-25	7.06308e-13	1.44482e-08
chr2	172950207	172954401	2382	DLX1	+	-7.46063	1.64873e-52	2.49601e-48	5.48781e-13	1.12259e-08
chr12	106976684	107156582	3957	RFX4	+	-7.42389	1.47149e-88	2.22769e-84	4.63224e-23	9.47572e-19
chr6	168376603	168377619	1016	HGC6.3	-	-7.15518	4.25965e-26	6.44868e-22	8.12417e-22	1.66188e-17
chr10	101292689	101296280	2096	NKX2-3	+	-7.08564	3.10431e-24	4.69961e-20	6.02966e-18	1.23343e-13
chr11	57001051	57004927	3876	APLNR	-	-6.65757	1.31234e-41	1.98675e-37	1.13084e-11	2.31325e-07
chr4	174309298	174320617	903	SCRG1	-	-6.65892	1.11364e-23	1.68593e-19	3.25044e-21	6.6491e-17
chr7	27135712	27139877	1044	HOTAIRM1	+	-6.58788	4.26889e-35	6.46267e-31	1.68569e-09	3.44825e-05
chr14	63671144	63758559	1905	RHOJ	+	-6.80167	8.94947e-54	1.35486e-49	5.42958e-41	1.11067e-36
chr17	46620018	46622393	1602	HOXB2	-	-6.5349	1.62939e-64	2.46674e-60	1.8842e-39	3.85432e-35
chr5	92919042	92929786	3197	NR2F1	+	-6.73247	1.05048e-135	1.59032e-131	2.74532e-33	5.61584e-29
chr14	95078713	95090390	1590	SERPINA3	+	-6.45738	1.1282e-25	1.70798e-21	7.06438e-19	1.44509e-14
chr12	10223079	10251605	1779	CLEC1A	-	-6.48704	1.1771e-19	1.78202e-15	1.15104e-07	0.00235458
chr2	171568948	171571077	2129	LOC440925	-	-5.9752	5.57133e-16	8.43444e-12	8.19918e-09	0.000167722
chr8	55370494	55373456	2350	SOX17	+	-6.19412	2.84685e-19	4.30985e-15	1.07986e-11	2.20896e-07
chr11	2016405	2019065	2308	H19	-	-6.05294	1.15879e-25	1.75429e-21	1.01614e-16	2.07861e-12
chr4	107842958	107957453	3637	DKK2	-	-6.22689	9.45434e-27	1.43129e-22	2.60917e-09	5.33731e-05
chr2	171571856	171574498	1947	SP5	+	-6.11873	1.67172e-47	2.53081e-43	7.15889e-10	1.46442e-05
chr1	101185195	101204601	3203	VCAM1	+	-6.05816	1.76969e-23	2.67913e-19	2.24058e-10	4.58332e-06
chr16	78056442	78065998	1935	CLEC3A	+	-5.91636	7.36452e-20	1.11492e-15	1.09018e-17	2.23008e-13
chr14	70346113	70499083	3698	SMOC1	+	-6.03403	1.40727e-58	2.13047e-54	1.39749e-07	0.0028587
chr3	190105660	190129932	3273	CLDN16	+	-5.96251	2.12769e-23	3.22111e-19	1.99471e-16	4.08039e-12
chr12	49372235	49376396	2284	WNT1	+	-5.56123	5.02203e-18	7.60285e-14	1.89756e-08	0.000388164
chr9	87284594	87492813	8324	NTRK2	+	-5.64215	1.33524e-18	2.02143e-14	3.89498e-08	0.000796757
chr1	119425665	119532179	3495	TBX15	-	-5.45335	8.22875e-29	1.24575e-24	2.9492e-12	6.03288e-08
chr6	55620237	55740375	2170	BMP5	-	-5.23535	1.49454e-12	2.26259e-08	3.34793e-32	6.84852e-28
chr16	66400524	66438689	4128	CDH5	+	-5.3788	4.01366e-20	6.07628e-16	2.27284e-12	4.64932e-08
chr2	26680070	26781566	7156	OTOF	-	-5.64396	1.94812e-18	2.94925e-14	9.69778e-08	0.00198378
chr11	69624735	69634192	1548	FGF3	-	-5.45627	4.22519e-19	6.39651e-15	2.97467e-08	0.000608498
chr21	42733949	42780869	2961	MX2	+	-5.43381	1.29996e-49	1.96802e-45	3.59602e-30	7.35602e-26
chr7	110731061	110765509	3727	LRRN3	+	-5.59774	1.47937e-48	2.23961e-44	4.34215e-09	8.8823e-05
chr1	211649863	211666259	4266	RD3	-	-5.56566	6.32383e-19	9.57365e-15	6.09418e-11	1.24663e-06
chr10	115312777	115349360	3018	HABP2	+	-5.30639	1.56505e-18	2.36933e-14	7.23014e-18	1.479e-13
chr3	165490691	165555253	2447	BCHE	-	-5.26248	2.63635e-30	3.99117e-26	2.15625e-44	4.41082e-40
chr3	89156673	89531284	5809	EPHA3	+	-5.51347	8.95519e-32	1.35573e-27	4.75004e-07	0.00971668
chr6	133562494	133853258	5693	EYA4	+	-5.16481	2.28509e-16	3.4594e-12	1.88832e-07	0.00386274
chr15	74421714	74429143	4817	ISLR2	+	-4.99988	6.34919e-19	9.61204e-15	3.93179e-13	8.04287e-09
chr5	24487208	24645085	3436	CDH10	-	-4.98375	1.95976e-16	2.96688e-12	1.46782e-11	3.00256e-07
chr15	74528666	74628482	2750	CCDC33	+	-4.7509	6.6958e-12	1.01368e-07	3.22953e-07	0.00660634
chr2	223064605	223163715	3357	PAX3	-	-5.30839	9.44192e-45	1.42941e-40	2.30552e-08	0.000471618
chr15	74418713	74421619	2566	LOC283731	-	-4.98904	1.76189e-21	2.66732e-17	1.72656e-08	0.000353185
chr13	72012097	72441330	5239	DACH1	-	-4.92169	1.05241e-13	1.59325e-09	1.2856e-19	2.62983e-15
chr12	130636137	130646223	3678	FLJ31485	-	-5.31462	3.47786e-41	5.26513e-37	4.64648e-33	9.50485e-29
chr12	48366747	48398285	5087	COL2A1	-	-4.83811	5.92849e-17	8.97515e-13	3.44718e-28	7.05155e-24
chr17	79373539	79433358	10177	BAHCC1	+	-4.72181	2.38838e-18	3.61577e-14	3.31954e-08	0.000679045
chr4	134070469	134112732	5366	PCDH10	+	-4.7986	1.95745e-30	2.96339e-26	1.5225e-10	3.11443e-06
chr6	137813335	137815531	2196	OLIG3	-	-4.96058	3.12604e-44	4.73252e-40	1.56238e-17	3.196e-13
chr1	70225857	70589171	6245	LRRC7	+	-4.99636	1.91107e-19	2.89317e-15	1.46308e-22	2.99287e-18
chr5	31193761	31329253	8571	CDH6	+	-4.49612	1.56703e-11	2.37233e-07	3.71828e-19	7.60611e-15
chr2	198435526	198540584	3113	RFTN2	-	-4.78528	8.86319e-36	1.3418e-31	4.01735e-23	8.2179e-19
chr4	5016313	5021197	1000	CYTL1	-	-4.97692	1.91881e-23	2.90489e-19	2.07515e-32	4.24494e-28
chr3	172607146	172859058	2107	SPATA16	-	-4.96244	1.03021e-15	1.55963e-11	2.79774e-09	5.72305e-05
chr2	85980908	86018506	5863	ATOH8	+	-4.88837	6.55913e-43	9.92986e-39	4.2159e-22	8.62404e-18
chr18	31158540	31327399	7642	ASXL3	+	-4.61186	1.71378e-20	2.5945e-16	5.1612e-17	1.05577e-12
chr2	172964165	172967478	2304	DLX2	-	-4.60777	5.17452e-16	7.83371e-12	1.80249e-08	0.000368717
chr12	71833812	71978621	2879	LGR5	+	-4.55738	7.50998e-15	1.13694e-10	8.11933e-19	1.66089e-14
chr2	237074306	237076652	1335	GBX2	-	-4.88896	3.80139e-48	5.75492e-44	4.59249e-16	9.3944e-12
chr4	86936275	87281375	4213	MAPK10	-	-4.62443	2.05494e-40	3.11097e-36	9.27941e-54	1.8982e-49
chr13	84451342	84456528	5186	SLITRK1	-	-4.62834	1.03619e-33	1.56868e-29	7.03924e-26	1.43995e-21
chr16	74442528	74455368	1943	CLEC18B	-	-4.79443	1.03308e-17	1.56398e-13	2.90016e-07	0.00593256
chr3	27757885	27763785	2736	EOMES	-	-4.70337	1.41374e-23	2.14025e-19	2.67138e-11	5.46457e-07
chr10	102505467	102589698	4140	PAX2	+	-4.50846	7.61738e-14	1.15319e-09	6.97303e-08	0.0014264
chr11	113930430	114121397	2406	ZBTB16	+	-4.40748	3.62032e-19	5.4808e-15	2.28049e-09	4.66497e-05
chr7	20821893	20826508	3729	SP8	-	-4.28364	6.22673e-19	9.42664e-15	1.3616e-08	0.00027853
chr5	151202073	151304397	1821	GLRA1	-	-4.65071	5.51629e-15	8.35112e-11	2.59731e-10	5.31305e-06
chr1	238643683	238649317	1531	LOC339535	-	-4.32075	6.78409e-13	1.02704e-08	2.09381e-52	4.28309e-48
chr6	6144310	6320924	3863	F13A1	-	-4.6063	5.13202e-24	7.76936e-20	1.40539e-12	2.87487e-08
chr12	23685230	24715380	4546	SOX5	-	-4.31473	2.5777e-17	3.90239e-13	1.50178e-13	3.07203e-09
chr14	21269514	21271036	902	RNASE1	-	-4.58239	1.63369e-25	2.47324e-21	1.03908e-22	2.12555e-18
chr2	100163715	100759037	8137	AFF3	-	-4.55606	2.01934e-59	3.05708e-55	4.13983e-14	8.46843e-10
chr3	128720471	128759585	2691	CCDC48	+	-4.38879	5.45567e-13	8.25934e-09	2.07115e-09	4.23674e-05
chr5	38258510	38465582	4894	EGFLAM	+	-4.12823	1.04071e-11	1.57554e-07	3.67505e-07	0.00751769
chr4	96083655	96470361	9878	UNC5C	-	-4.09931	4.35397e-09	6.59147e-05	3.35136e-16	6.85555e-12
chr8	11561716	11617509	3408	GATA4	+	-4.24097	1.19628e-13	1.81105e-09	5.33922e-09	0.000109219
chr12	130647003	130650285	3282	FZD10	+	-4.50681	4.18047e-39	6.32881e-35	2.03232e-12	4.15731e-08
chr8	21900427	21906319	1222	FGF17	+	-4.39334	1.30076e-17	1.96922e-13	1.55422e-09	3.17931e-05
chr8	102698769	103137135	3809	NCALD	-	-4.50285	6.76832e-47	1.02466e-42	8.56554e-10	1.75217e-05
chr20	22541191	22559280	4911	NCRNA00261	-	-4.3519	3.31868e-21	5.02415e-17	1.16919e-15	2.39169e-11
chr10	48425787	48439138	2647	GDF10	-	-4.4598	4.74794e-26	7.18791e-22	1.67096e-41	3.41812e-37
chr15	37183221	37392741	3756	MEIS2	-	-4.10514	5.40726e-14	8.18606e-10	1.57234e-17	3.21638e-13
chr9	34551429	34589735	2052	CNTFR	-	-4.27255	1.04287e-48	1.5788e-44	1.45363e-20	2.97354e-16
chr4	121956781	121993673	2871	NDNF	-	-4.087	3.20031e-13	4.84495e-09	2.50725e-13	5.12884e-09
chr12	12878850	12944399	4737	APOLD1	+	-4.24235	2.61534e-28	3.95936e-24	7.92074e-13	1.62027e-08
chr5	26880708	27038689	3075	CDH9	-	-3.99449	1.01197e-12	1.53202e-08	5.60823e-13	1.14722e-08
chr7	102553343	102585556	2270	LRRC17	+	-4.34046	2.82558e-24	4.27765e-20	5.38018e-19	1.10057e-14
chr9	120466459	120479766	5771	TLR4	+	-4.20593	5.94716e-24	9.0034e-20	1.03765e-14	2.12262e-10
chr8	25701572	25902392	2297	EBF2	-	-4.30303	5.11877e-14	7.74931e-10	1.12688e-07	0.00230515
chr12	15034114	15038853	1473	MGP	-	-3.96075	4.16055e-10	6.29866e-06	1.98696e-10	4.06452e-06
chr5	88014057	88179283	6439	MEF2C	-	-3.98675	1.25779e-16	1.90416e-12	1.94813e-11	3.9851e-07
chr2	145141941	145277958	9243	ZEB2	-	-4.24422	6.39622e-62	9.68324e-58	3.22899e-18	6.60523e-14
chr14	38059190	38064489	3110	FOXA1	-	-3.96129	2.85463e-10	4.32162e-06	3.28327e-15	6.71626e-11
chr14	95047730	95059457	2312	SERPINA5	+	-4.16001	8.06958e-41	1.22165e-36	7.99346e-34	1.63514e-29
chr18	43914186	44040783	5276	RNF165	+	-3.95979	2.24834e-20	3.40376e-16	1.34809e-13	2.75765e-09
chr18	19749415	19782227	3494	GATA6	+	-3.72868	6.21707e-08	0.000941202	2.06757e-08	0.000422941
chr3	111717585	111732735	1489	TAGLN3	+	-4.16482	7.99897e-36	1.21096e-31	5.07686e-09	0.000103852
chr5	52776263	52782304	2098	FST	+	-3.90685	4.24411e-32	6.42516e-28	5.22823e-14	1.06949e-09
chr1	147228331	147245484	3177	GJA5	-	-3.86613	9.41347e-16	1.4251e-11	4.11204e-12	8.41158e-08
chr19	49792891	49828474	2933	SLC6A16	-	-3.7764	2.98315e-16	4.51619e-12	3.84992e-09	7.8754e-05
chr12	15094949	15114562	1216	ARHGDIB	-	-3.91029	4.83707e-15	7.32284e-11	2.90872e-20	5.95007e-16
chr4	8201059	8242830	4260	SH3TC1	+	-3.94404	1.77374e-14	2.68527e-10	6.82718e-13	1.39657e-08
chr20	5479217	5485242	3591	LOC149837	-	-4.01165	2.37097e-25	3.58941e-21	6.29192e-39	1.28707e-34
chr13	22245214	22278640	4530	FGF9	+	-3.81096	1.13996e-12	1.72578e-08	5.92632e-16	1.21229e-11
chr2	108994420	109004270	1664	SULT1C4	+	-3.8142	6.79781e-20	1.02912e-15	7.9218e-12	1.62048e-07
chr20	22561641	22565101	2423	FOXA2	-	-4.00978	1.14506e-18	1.73351e-14	3.13151e-09	6.40581e-05
chr20	9495004	9511171	2042	C20orf103	+	-3.95181	7.02003e-25	1.06276e-20	2.07869e-38	4.25217e-34
chr1	178818669	178840215	3546	ANGPTL1	-	-3.90573	2.86537e-16	4.33788e-12	8.65066e-10	1.76958e-05
chr4	100485239	100545154	4090	MTTP	+	-3.78337	4.97696e-11	7.53462e-07	1.22639e-07	0.0025087
chr8	22545173	22550815	4334	EGR3	-	-3.65562	1.6549e-15	2.50535e-11	1.59315e-08	0.000325896
chr8	24771273	24776606	3271	NEFM	+	-3.92945	1.34614e-76	2.03792e-72	7.05146e-37	1.44245e-32
chr17	68100994	68131746	4011	KCNJ16	+	-3.52866	1.8821e-09	2.84931e-05	3.99024e-09	8.16243e-05
chr12	20848288	20906320	3455	SLCO1C1	+	-3.91815	9.34057e-14	1.41407e-09	3.47632e-13	7.11117e-09
chr6	124125068	125146786	3315	NKAIN2	+	-3.84388	4.89444e-17	7.4097e-13	6.17708e-25	1.26358e-20
chr15	92937139	93011958	5626	ST8SIA2	+	-3.82045	6.62122e-31	1.00239e-26	3.83192e-09	7.83857e-05
chr11	15987994	16424413	8979	SOX6	-	-3.36912	4.3299e-07	0.00655503	2.65464e-08	0.000543033
chr10	77157602	77161513	3181	ZNF503	-	-3.53326	2.74853e-19	4.16101e-15	7.57066e-09	0.000154865
chr7	149473130	149531053	15598	SSPO	+	-3.61567	1.14766e-15	1.73744e-11	3.21143e-08	0.000656929
chr10	64571755	64576126	2979	EGR2	-	-3.70186	8.92926e-32	1.3518e-27	1.03475e-08	0.000211668
chr18	59157774	59222365	2855	CDH20	+	-3.82222	6.78321e-16	1.02691e-11	4.85513e-11	9.93166e-07
chr4	4861391	4865660	1937	MSX1	+	-3.54669	9.73102e-15	1.47318e-10	1.33499e-07	0.00273087
chr17	70117160	70122560	3934	SOX9	+	-3.67773	1.08937e-43	1.64919e-39	4.32093e-10	8.83889e-06
chr6	150464187	150571528	2211	PPP1R14C	+	-3.80286	4.65806e-29	7.05183e-25	9.90997e-12	2.02718e-07
chr21	30378079	30391685	1705	RWDD2B	-	-3.80126	2.53703e-24	3.8408e-20	1.9025e-36	3.89175e-32
chr11	2161757	2169896	2842	IGF2AS	+	-3.32424	8.28861e-08	0.00125481	1.98082e-08	0.000405198
chr13	38210772	38443939	3451	TRPC4	-	-3.5665	1.45855e-23	2.2081e-19	2.00422e-41	4.09983e-37
chr3	29322802	30051886	8217	RBMS3	+	-3.51402	4.90043e-23	7.41877e-19	4.11044e-10	8.40831e-06
chr3	113005776	113160361	10259	WDR52	-	-3.51071	6.74846e-19	1.02165e-14	8.87717e-35	1.81591e-30
chr3	184279586	184300196	4220	EPHB3	+	-3.40333	2.32233e-17	3.51577e-13	6.8745e-08	0.00140625
chr4	105393342	105412467	748	CXXC4	-	-3.53846	3.99195e-13	6.04342e-09	4.33841e-15	8.87465e-11
chr2	112895961	112945791	2299	FBLN7	+	-3.35306	3.75142e-11	5.67927e-07	1.12215e-13	2.29548e-09
chr7	158649268	158738883	3772	WDR60	+	-3.70165	2.44762e-24	3.70545e-20	1.85358e-35	3.79169e-31
chr21	36118121	36157168	2549	LOC100506385	+	-3.71163	3.51053e-14	5.3146e-10	4.26332e-14	8.72104e-10
chr17	42634811	42638630	3819	FZD2	+	-3.38718	1.93055e-19	2.92266e-15	4.35017e-25	8.89871e-21
chr8	37553300	37556396	2174	ZNF703	+	-3.55906	2.82683e-41	4.27954e-37	9.48416e-17	1.94008e-12
chr7	90893782	90898132	4350	FZD1	+	-3.46531	2.14169e-35	3.2423e-31	6.60504e-21	1.35113e-16
chr9	126118447	126141032	5641	CRB2	+	-3.53969	7.05349e-47	1.06783e-42	4.84863e-19	9.91835e-15
chr16	57406413	57418956	3273	CX3CL1	+	-3.562	4.15038e-25	6.28326e-21	4.58166e-38	9.37225e-34
chr18	72922730	73001901	4967	TSHZ1	+	-3.42215	3.05908e-22	4.63115e-18	7.50083e-09	0.000153437
chr2	219919141	219925238	2072	IHH	-	-3.37588	1.37302e-11	2.07861e-07	2.41369e-16	4.93745e-12
chr20	23059992	23066977	6701	CD93	-	-3.48114	1.05059e-11	1.59048e-07	3.34328e-14	6.83901e-10
chr2	171673199	171717659	3474	GAD1	+	-3.1982	2.97303e-08	0.000450087	2.69246e-13	5.5077e-09
chrX	68048839	68062006	3330	EFNB1	+	-3.34847	2.30441e-30	3.48865e-26	8.22892e-12	1.68331e-07
chr2	138721807	138773934	3367	HNMT	+	-3.34664	2.34146e-21	3.54473e-17	1.57453e-13	3.22086e-09
chr10	21802408	21814611	6596	C10orf140	-	-3.10671	2.82014e-08	0.000426942	6.29983e-23	1.28869e-18
chr18	22641887	22932214	4971	ZNF521	-	-3.30267	4.87485e-27	7.38004e-23	1.53278e-20	3.13545e-16
chr10	99344101	99372555	2482	HOGA1	+	-3.39242	4.05056e-12	6.13215e-08	3.81049e-13	7.79475e-09
chr18	25530929	25757445	4367	CDH2	-	-3.42096	1.05983e-51	1.60448e-47	1.26353e-42	2.58467e-38
chr3	74311721	74570343	4997	CNTN3	-	-3.51965	8.43019e-15	1.27625e-10	3.19884e-09	6.54354e-05
chr11	2904447	2906995	1930	CDKN1C	-	-3.50206	1.57713e-40	2.38762e-36	2.01485e-15	4.12157e-11
chr4	167654535	168155741	3060	SPOCK3	-	-3.49535	4.99454e-15	7.56123e-11	5.64353e-21	1.15444e-16
chr3	64501330	64673365	7312	ADAMTS9	-	-3.08101	2.95627e-09	4.47549e-05	6.9612e-12	1.42398e-07
chr17	17584786	17714765	7660	RAI1	+	-3.28093	1.46953e-24	2.22472e-20	3.19133e-22	6.52818e-18
chr17	35294771	35301915	3431	LHX1	+	-3.3377	1.03744e-12	1.57059e-08	8.32482e-14	1.70292e-09
chr15	63879908	63893026	1722	LOC100130855	-	-3.15799	1.38677e-10	2.09943e-06	1.563e-12	3.19726e-08
chrX	105412297	105452949	4309	MUM1L1	+	-3.23099	1.10623e-16	1.67472e-12	5.4367e-08	0.00111213
chr9	123714613	123812554	5464	C5	-	-3.07694	4.26464e-08	0.000645624	8.47784e-21	1.73423e-16
chr3	112931374	113006305	4280	BOC	+	-3.08864	3.0784e-14	4.66039e-10	1.16493e-14	2.38298e-10
chr1	68591040	68698284	2796	WLS	-	-3.13435	6.60681e-23	1.0002e-18	2.14717e-11	4.39225e-07
chr8	12803182	12887284	9588	KIAA1456	+	-3.12464	9.8132e-12	1.48562e-07	3.78806e-28	7.74885e-24
chr1	101702304	101707076	3050	S1PR1	+	-3.14467	3.68812e-15	5.58344e-11	4.77177e-13	9.76113e-09
chr15	55838220	55881050	1260	PYGO1	-	-3.08997	1.42903e-10	2.16341e-06	1.65078e-08	0.000337683
chr3	157813799	157823952	3223	SHOX2	-	-3.3597	1.80735e-21	2.73615e-17	7.27967e-32	1.48913e-27
chr16	66460815	66516745	3298	BEAN1	+	-3.23275	7.94787e-12	1.20323e-07	1.25667e-15	2.57065e-11
chr2	169983618	170219122	15735	LRP2	-	-2.93918	1.19297e-07	0.00180604	1.03637e-16	2.11999e-12
chr18	74240611	74271784	2243	LOC284276	+	-3.18843	2.07409e-11	3.13996e-07	2.76078e-07	0.00564745
chr3	184089772	184095932	1805	THPO	-	-3.23331	5.32244e-13	8.05764e-09	2.81024e-12	5.74862e-08
chr5	150020206	150038792	5397	SYNPO	+	-3.12672	5.19154e-21	7.85948e-17	3.72323e-12	7.61624e-08
chr14	102027687	102029789	2102	DIO3	+	-3.07618	7.59289e-09	0.000114949	4.39883e-19	8.99825e-15
chr4	1065265	1107352	2390	RNF212	-	-3.25335	6.87478e-22	1.04077e-17	1.85708e-15	3.79885e-11
chr1	77333185	77529737	2032	ST6GALNAC5	+	-2.98278	3.1948e-14	4.83661e-10	3.60964e-09	7.38388e-05
chr2	222282746	222437010	6348	EPHA4	-	-3.13105	1.40656e-38	2.12939e-34	8.41315e-21	1.72099e-16
chr15	63796809	63883663	2330	USP3	+	-3.04769	9.30685e-19	1.40896e-14	5.70328e-19	1.16666e-14
chr7	87905743	87936228	4572	STEAP4	-	-3.05025	1.21128e-08	0.000183376	3.70273e-12	7.5743e-08
chr11	67398773	67407031	1548	TBX10	-	-3.06998	3.82188e-09	5.78594e-05	8.82647e-15	1.80554e-10
chr20	14304638	14318313	4024	FLRT3	-	-3.01154	2.38295e-11	3.60754e-07	3.45015e-14	7.05762e-10
chrX	100474932	100519485	7118	DRP2	+	-3.18606	3.97759e-14	6.02167e-10	1.83859e-22	3.76103e-18
chr2	166845669	167005642	8342	SCN1A	-	-3.23041	1.32623e-11	2.00778e-07	8.332e-09	0.000170439
chr2	113973573	114036498	4055	PAX8	-	-2.96541	2.64078e-11	3.99787e-07	6.79999e-14	1.39101e-09
chr3	142984063	143567373	3627	SLC9A9	-	-3.12584	3.79913e-13	5.75151e-09	1.94157e-21	3.97167e-17
chr1	23695463	23698330	2867	C1orf213	+	-2.99598	2.32312e-11	3.51697e-07	1.43523e-14	2.9359e-10
chr11	58601539	58611997	1378	GLYATL2	-	-3.08211	2.64462e-10	4.00369e-06	1.13855e-08	0.000232901
chr6	55299170	55444012	2561	HMGCLL1	-	-3.07084	1.28398e-09	1.94381e-05	3.02429e-08	0.000618649
chr14	70510933	70655787	5268	SLC8A3	-	-3.16123	1.26061e-10	1.90844e-06	4.40827e-08	0.000901756
chr7	149461452	149470295	2279	ZNF467	-	-3.0178	6.1335e-17	9.2855e-13	6.37968e-11	1.30503e-06
chr5	75911306	75919240	3410	F2RL2	-	-3.11248	1.87148e-12	2.83323e-08	6.01562e-09	0.000123055
chr9	131937830	131940540	2710	IER5L	-	-2.73197	1.37032e-07	0.00207453	2.01089e-09	4.11347e-05
chr16	28616907	28620649	1595	SULT1A1	-	-3.05356	1.23546e-12	1.87037e-08	1.03493e-14	2.11706e-10
chr16	28603263	28607801	1324	SULT1A2	-	-3.14769	2.18884e-10	3.31369e-06	3.10839e-09	6.35852e-05
chr1	23685940	23696357	4493	ZNF436	-	-3.05823	2.99702e-20	4.53718e-16	1.24482e-07	0.00254641
chr3	168801286	168865522	5740	MECOM	-	-2.8702	2.0787e-09	3.14694e-05	5.83958e-08	0.00119454
chr7	39649085	39651687	2602	LOC646999	+	-3.00989	5.82549e-10	8.81921e-06	6.63751e-10	1.35777e-05
chr7	19155090	19157295	1666	TWIST1	-	-2.83464	4.63321e-13	7.01422e-09	1.72452e-10	3.52768e-06
chr13	88324869	88331870	4446	SLITRK5	+	-2.94518	2.33736e-27	3.53852e-23	1.01331e-07	0.00207283
chr22	37521879	37545962	4043	IL2RB	-	-2.89308	1.16002e-10	1.75615e-06	1.37091e-07	0.00280434
chr3	137729005	137752494	3359	CLDN18	+	-2.84596	1.13835e-08	0.000172335	3.22474e-07	0.00659653
chr1	145477084	145499091	1401	LIX1L	+	-3.05493	2.0667e-18	3.12878e-14	8.10531e-21	1.65802e-16
chr3	184097860	184107617	3521	CHRD	+	-2.96976	2.17156e-16	3.28752e-12	5.22573e-24	1.06898e-19
chr7	35242041	35293711	1824	TBX20	-	-2.76051	2.83278e-07	0.00428855	1.04839e-07	0.00214459
chr1	75667815	76076799	3894	SLC44A5	-	-3.04437	3.11403e-18	4.71434e-14	1.55134e-26	3.17342e-22
chr2	200134222	200322819	5730	SATB2	-	-2.96021	3.82873e-35	5.79631e-31	9.83176e-16	2.01118e-11
chr14	105992952	105996539	1519	TMEM121	+	-3.01772	3.55697e-13	5.3849e-09	3.75327e-14	7.67769e-10
chr12	49359122	49365641	2369	WNT10B	-	-2.81845	1.35182e-09	2.04652e-05	7.07188e-11	1.44662e-06
chr17	37081420	37085637	3692	LOC100505576	+	-3.0362	3.58917e-13	5.43364e-09	2.10838e-23	4.3129e-19
chr2	217536827	217560272	6239	IGFBP5	-	-2.93615	1.57724e-40	2.38778e-36	3.01498e-14	6.16744e-10
chr4	40337468	40356973	1892	CHRNA9	+	-2.91123	2.42579e-11	3.6724e-07	1.03729e-14	2.12188e-10
chr6	17281808	17294099	2464	RBM24	+	-2.74221	2.6359e-08	0.000399049	1.82551e-23	3.73426e-19
chr11	125034558	125303285	3730	PKNOX2	+	-2.77709	1.87099e-17	2.83249e-13	2.1863e-13	4.47229e-09
chr15	24920540	24928593	8053	C15orf2	+	-3.00455	2.83866e-10	4.29745e-06	8.10577e-10	1.65812e-05
chr13	78469615	78493903	4471	EDNRB	-	-2.93894	3.14797e-48	4.76572e-44	7.09565e-33	1.45149e-28
chr10	93666344	93669258	2564	FGFBP3	-	-2.88812	3.01578e-39	4.56559e-35	2.45014e-21	5.01201e-17
chr12	9217772	9220651	2187	LOC144571	+	-2.99917	5.84621e-13	8.85057e-09	1.40556e-08	0.000287521
chr19	45971252	45978437	3776	FOSB	+	-2.99899	4.9982e-17	7.56678e-13	1.9021e-32	3.89093e-28
chr6	165740777	166075584	8317	PDE10A	-	-2.80394	1.06869e-17	1.61789e-13	1.62979e-11	3.33391e-07
chr7	28992973	28998029	5056	TRIL	-	-2.82413	1.11969e-25	1.6951e-21	1.74624e-10	3.5721e-06
chr7	76751933	76924521	3333	CCDC146	+	-2.72554	2.60508e-08	0.000394383	3.01629e-10	6.17012e-06
chr12	50451486	50477394	3916	ACCN2	+	-2.84231	5.2048e-21	7.87954e-17	1.45754e-28	2.98154e-24
chr19	37096220	37119499	2813	ZNF382	+	-2.75719	4.34538e-11	6.57847e-07	2.77954e-22	5.68582e-18
chr11	2466220	2870340	3246	KCNQ1	+	-2.91283	2.72068e-11	4.11884e-07	7.63338e-14	1.56148e-09
chrX	15363712	15402535	2074	FIGF	-	-2.95182	6.6874e-10	1.01241e-05	1.60698e-08	0.000328725
chr2	7052406	7058813	2348	LOC386597	-	-2.73916	2.28223e-09	3.45506e-05	6.9218e-17	1.41592e-12
chr6	24804512	24911195	5471	FAM65B	-	-2.74301	2.14187e-12	3.24258e-08	9.05025e-09	0.000185132
chr17	71330522	71640227	10722	SDK2	-	-2.59191	6.58102e-13	9.963e-09	1.86685e-07	0.00381883
chrX	86772714	86925050	5855	KLHL4	+	-2.88536	5.05913e-24	7.65902e-20	4.96759e-09	0.000101617
chr1	183904965	184006863	5182	GLT25D2	-	-2.82272	5.85595e-23	8.86532e-19	1.03814e-27	2.12363e-23
chr1	68297970	68668670	2247	LOC100289178	+	-2.67874	6.00422e-09	9.08979e-05	3.61606e-07	0.007397
chr20	47240792	47444420	6633	PREX1	-	-2.71927	3.58792e-24	5.43175e-20	1.44562e-17	2.95717e-13
chr5	21459588	21589481	4233	GUSBP1	+	-2.76376	1.24764e-10	1.88881e-06	1.13578e-14	2.32335e-10
chr22	20455993	20461786	5793	RIMBP3	-	-2.70026	7.50448e-08	0.0011361	1.7242e-07	0.00352702
chr12	114791734	114846247	3826	TBX5	-	-2.76256	7.27747e-14	1.10174e-09	1.30247e-09	2.66434e-05
chr2	225629806	225907330	7431	DOCK10	-	-2.85604	1.06391e-15	1.61066e-11	3.46392e-09	7.08579e-05
chr13	39917028	40177356	2158	LHFP	-	-2.75222	1.77575e-27	2.68831e-23	3.31964e-14	6.79066e-10
chr15	78632665	78640572	772	CRABP1	+	-2.74584	3.35918e-43	5.08547e-39	2.89064e-20	5.91309e-16
chr2	20646834	20649201	2367	RHOB	+	-2.78811	2.90676e-44	4.40055e-40	7.12396e-30	1.45728e-25
chr3	115521209	116164385	9478	LSAMP	-	-2.73357	5.70595e-31	8.63824e-27	8.39753e-12	1.7178e-07
chr11	124609828	124617102	1218	NRGN	+	-2.72586	1.24324e-11	1.88214e-07	9.20609e-10	1.8832e-05
chr2	206547223	206662857	6662	NRP2	+	-2.58001	2.45032e-18	3.70954e-14	3.54529e-15	7.25225e-11
chr1	223282747	223316624	4267	TLR5	-	-2.55775	2.48029e-08	0.000375492	2.88638e-14	5.90439e-10
chr15	96874110	96883492	5110	NR2F2	+	-2.69767	3.91363e-35	5.92484e-31	2.66173e-22	5.44483e-18
chrX	15262108	15288589	1949	ASB9	-	-2.75351	3.09226e-10	4.68138e-06	3.20628e-12	6.55878e-08
chr1	61547979	61928460	9482	NFIA	+	-2.67048	1.68811e-12	2.55563e-08	4.18731e-07	0.00856555
chr5	68576518	68616410	3616	CCDC125	-	-2.78738	4.66384e-13	7.06058e-09	1.45024e-19	2.96662e-15
chr15	51633712	51700209	5083	GLDN	+	-2.49478	5.34086e-08	0.000808552	1.33729e-07	0.00273556
chr11	113558267	113577068	2210	TMPRSS5	-	-2.74662	1.13439e-09	1.71735e-05	6.55823e-11	1.34155e-06
chr10	77161285	77168740	2462	NCRNA00245	+	-2.53123	3.5166e-08	0.000532378	1.44209e-12	2.94994e-08
chr5	34017962	34043371	3826	C1QTNF3	-	-2.59644	5.25268e-09	7.95203e-05	4.22552e-15	8.64372e-11
chr3	15491639	15540379	3134	COLQ	-	-2.60645	2.9023e-09	4.39379e-05	1.73033e-10	3.53956e-06
chr10	31610063	31818742	6268	ZEB1	+	-2.7223	2.63382e-31	3.98734e-27	7.29694e-09	0.000149266
chr6	165693152	165723111	1839	C6orf118	-	-2.71254	1.65294e-09	2.50239e-05	1.34354e-12	2.74834e-08
chr8	61591323	61780586	11580	CHD7	+	-2.37997	2.51183e-11	3.80266e-07	1.45251e-09	2.97125e-05
chr1	210502249	210849638	3641	HHAT	+	-2.43	3.92567e-08	0.000594307	8.57317e-14	1.75373e-09
chr14	61111416	61116155	2687	SIX1	-	-2.41336	4.00568e-07	0.0060642	1.93928e-14	3.967e-10
chr6	35182189	35218609	5115	SCUBE3	+	-2.46832	1.64972e-13	2.4975e-09	4.56919e-09	9.34673e-05
chr8	29190578	29206322	6436	DUSP4	-	-2.60783	2.03658e-20	3.08317e-16	6.58971e-09	0.000134799
chr18	42260862	42648475	9899	SETBP1	+	-2.64917	6.45453e-26	9.77151e-22	1.00272e-07	0.00205117
chr22	26565439	26779563	6573	SEZ6L	+	-2.32133	3.97739e-07	0.00602137	2.13828e-07	0.00437406
chr7	79083275	79096783	8492	LOC100505881	+	-2.62386	1.02837e-13	1.55685e-09	2.117e-08	0.000433054
chr12	176048	287625	6975	IQSEC3	+	-2.64591	4.7394e-10	7.17498e-06	1.52252e-13	3.11446e-09
chr17	72352554	72357958	1678	BTBD17	-	-2.64984	4.93826e-12	7.47603e-08	2.40036e-09	4.91018e-05
chr14	77228234	77249363	6030	VASH1	+	-2.54787	4.98992e-32	7.55424e-28	6.99316e-14	1.43052e-09
chr4	7194373	7744564	6053	SORCS2	+	-2.48532	6.94801e-12	1.05186e-07	7.07721e-11	1.44771e-06
chr5	2752261	2755511	890	C5orf38	+	-2.47347	1.00819e-07	0.0015263	3.58648e-09	7.3365e-05
chr2	216946588	216967506	3461	TMEM169	+	-2.51266	2.12281e-17	3.21372e-13	4.32135e-18	8.83976e-14
chr11	128563810	128683162	4035	FLI1	+	-2.45493	2.76904e-10	4.19205e-06	1.35613e-16	2.77409e-12
chr8	131792546	132052835	4101	ADCY8	-	-2.56687	2.91302e-12	4.41002e-08	2.34705e-11	4.80112e-07
chr16	72152995	72206349	3675	PMFBP1	-	-2.38294	1.51193e-07	0.00228891	1.53046e-08	0.000313071
chr2	133402336	133428481	2683	LYPD1	-	-2.53669	2.57841e-16	3.90345e-12	2.88785e-07	0.00590739
chr10	13685705	14372866	6804	FRMD4A	-	-2.54612	6.09741e-32	9.23087e-28	2.19664e-10	4.49345e-06
chrX	71346960	71351751	4338	RGAG4	-	-2.5352	1.74856e-19	2.64714e-15	1.01708e-14	2.08053e-10
chr9	20344967	20622514	3439	MLLT3	-	-2.40464	1.08022e-19	1.63534e-15	2.31859e-14	4.74291e-10
chr2	231191893	231268445	2668	SP140L	+	-2.46023	9.03896e-10	1.36841e-05	2.47131e-10	5.05532e-06
chr7	56169265	56174187	815	CHCHD2	-	-2.49735	4.68145e-21	7.08724e-17	4.24141e-22	8.67623e-18
chr3	184795837	184870802	5901	C3orf70	-	-2.41254	4.96899e-15	7.52256e-11	2.03838e-09	4.16972e-05
chr1	167064086	167098402	4034	DUSP27	+	-2.32535	3.9141e-07	0.00592556	2.4716e-07	0.0050559
chr1	33789223	33841194	3873	PHC2	-	-2.39128	6.23608e-25	9.44079e-21	3.78282e-15	7.73813e-11
chr4	10441503	10459032	6936	ZNF518B	-	-2.21274	2.36465e-14	3.57985e-10	3.52894e-08	0.00072188
chr5	58264865	58571945	8382	PDE4D	-	-2.37863	1.10404e-14	1.67141e-10	6.07851e-12	1.24342e-07
chr17	36861872	36886056	7500	MLLT6	+	-2.41159	3.52236e-29	5.3325e-25	1.23503e-18	2.52638e-14
chr13	97874573	98046374	4704	MBNL2	+	-2.25937	2.3559e-10	3.5666e-06	1.65429e-13	3.38401e-09
chr18	10670243	11148761	9713	FAM38B	-	-2.34721	6.42388e-19	9.72512e-15	3.2605e-12	6.66968e-08
chr14	105957585	105965585	1710	C14orf80	+	-2.38318	1.50347e-13	2.2761e-09	6.43515e-20	1.31638e-15
chr14	26915088	27066960	3918	NOVA1	-	-2.42634	1.61557e-22	2.44581e-18	8.73576e-09	0.000178699
chr12	10998447	11002075	564	PRR4	-	-2.32151	8.00415e-08	0.00121175	3.04353e-10	6.22585e-06
chr1	103342022	103574052	7327	COL11A1	-	-2.4232	5.04846e-18	7.64287e-14	4.88747e-17	9.9978e-13
chr12	3600424	3703138	2342	PRMT8	+	-2.42365	1.83636e-11	2.78006e-07	2.09793e-16	4.29153e-12
chr19	35615416	35626178	2888	LGI4	-	-2.26827	2.49545e-10	3.77786e-06	8.82579e-08	0.0018054
chr17	11501747	11873065	13750	DNAH9	+	-2.41593	7.39356e-09	0.000111931	8.09612e-12	1.65614e-07
chr7	76239302	76256620	1552	POMZP3	-	-2.39789	2.23151e-10	3.37829e-06	1.2096e-14	2.47437e-10
chr5	2746278	2751769	3057	IRX2	-	-2.2452	9.83805e-12	1.48938e-07	9.21715e-09	0.000188546
chr11	61447904	61514474	5758	DAGLA	+	-2.38778	7.2275e-20	1.09417e-15	1.09788e-20	2.24583e-16
chr2	20191812	20212455	2583	MATN3	-	-2.36302	1.34255e-11	2.03249e-07	1.63183e-17	3.33806e-13
chr12	113860215	113876081	1397	SDSL	+	-2.28536	3.81083e-09	5.76921e-05	1.99032e-14	4.07139e-10
chr15	90443831	90456222	2031	C15orf38	-	-2.23453	2.41016e-13	3.64874e-09	3.06272e-14	6.2651e-10
chr20	59827558	60512299	3060	CDH4	+	-2.36688	1.45451e-14	2.20198e-10	1.15709e-14	2.36695e-10
chr5	140787769	140892546	4599	PCDHGB6	+	-2.31494	1.65187e-32	2.50077e-28	1.81372e-22	3.71014e-18
chr17	36686258	36762183	7050	SRCIN1	-	-2.16736	8.37097e-12	1.26728e-07	1.49583e-16	3.05988e-12
chr21	38071990	38122510	4177	SIM2	+	-2.24444	2.78175e-07	0.00421129	2.12826e-08	0.000435356
chr2	127413683	127454246	1071	GYPC	+	-2.23166	1.79832e-17	2.72247e-13	8.30326e-09	0.000169851
chr3	69219145	69435430	5261	FRMD4B	-	-2.13198	2.34339e-12	3.54766e-08	1.42066e-12	2.9061e-08
chr18	55102916	55158530	16122	ONECUT2	+	-2.19948	4.1041e-14	6.21319e-10	5.02823e-08	0.00102858
chr7	23749996	23872127	3513	STK31	+	-2.28863	6.85205e-08	0.00103733	1.10239e-08	0.000225505
chr4	8271488	8308838	2544	HTRA3	+	-2.11332	2.69736e-09	4.08353e-05	1.92417e-17	3.93608e-13
chr9	132250938	132275965	2119	LOC100506190	+	-2.13731	5.30133e-08	0.000802568	3.24015e-15	6.62804e-11
chr10	71561643	71718904	3137	COL13A1	+	-2.18875	4.94498e-11	7.4862e-07	6.23158e-17	1.27473e-12
chr17	32907767	32966337	4369	TMEM132E	+	-2.21542	3.45241e-08	0.00052266	8.86985e-11	1.81442e-06
chr13	107142078	107187388	4387	EFNB2	-	-2.13675	6.07245e-24	9.19308e-20	1.03884e-20	2.12505e-16
chr18	33877701	34360018	4942	FHOD3	+	-2.08408	3.60266e-14	5.45406e-10	2.51839e-11	5.15162e-07
chr2	166326156	166545917	11788	CSRNP3	+	-2.05039	7.54354e-14	1.14202e-09	3.29173e-10	6.73357e-06
chr16	681011	684116	1948	WFIKKN1	+	-2.09065	5.47852e-12	8.29393e-08	1.57841e-17	3.2288e-13
chrX	71521487	71526837	1243	CITED1	-	-2.21186	1.06903e-07	0.00161841	6.93251e-09	0.000141811
chr4	114372187	114683083	5872	CAMK2D	-	-1.98695	4.35145e-12	6.58767e-08	1.11658e-14	2.28407e-10
chr17	15133096	15168644	1828	PMP22	-	-2.06231	3.55763e-10	5.38589e-06	4.86022e-17	9.94207e-13
chr11	85405264	85437511	4804	SYTL2	-	-2.0647	6.72059e-11	1.01743e-06	7.46629e-17	1.5273e-12
chr7	140218219	140302342	3462	DENND2A	-	-2.12659	5.20776e-18	7.88403e-14	6.61272e-18	1.3527e-13
chr17	76352858	76356158	2734	SOCS3	-	-2.10737	2.41801e-23	3.66063e-19	1.7656e-15	3.61172e-11
chr8	81540685	81787016	14386	ZNF704	-	-2.01045	8.21285e-15	1.24334e-10	6.93808e-09	0.000141925
chr18	319354	500729	3134	COLEC12	-	-2.00131	2.74093e-13	4.14949e-09	4.01913e-09	8.22153e-05
chr11	36317724	36486754	3964	PRR5L	+	-1.99579	1.44602e-08	0.000218913	1.77897e-16	3.63905e-12
chr2	173420778	173463862	4576	PDK1	+	-2.1712	1.55065e-22	2.34753e-18	4.02773e-08	0.000823913
chr2	152214105	152236562	1424	TNFAIP6	+	-2.16649	3.59023e-07	0.00543525	1.58484e-08	0.000324195
chr11	6642557	6677074	10750	DCHS1	-	-2.1459	6.69655e-21	1.01379e-16	4.13431e-11	8.45714e-07
chr5	140864740	140892546	4623	PCDHGC4	+	-2.09805	1.54178e-27	2.3341e-23	4.77026e-19	9.75805e-15
chr17	55940336	55980750	2193	CUEDC1	-	-2.09684	5.07973e-13	7.6902e-09	1.79383e-16	3.66945e-12
chr12	52211675	52225701	4694	FIGNL2	-	-1.88711	2.69687e-10	4.08279e-06	3.10825e-08	0.000635824
chr4	106067841	106200960	9780	TET2	+	-1.9948	3.44788e-11	5.21975e-07	4.99815e-08	0.00102242
chr4	141541935	141677471	5486	TBC1D9	-	-2.02758	2.07396e-11	3.13977e-07	1.79214e-13	3.666e-09
chr8	26362195	26371483	4846	PNMA2	-	-2.13755	2.2762e-21	3.44594e-17	1.27548e-08	0.000260913
chr12	52400747	52409671	1932	GRASP	+	-2.07082	5.33933e-08	0.000808321	1.18121e-13	2.41628e-09
chr20	56072223	56100154	3456	CTCFL	-	-2.07215	6.75935e-08	0.0010233	9.51213e-12	1.9458e-07
chr5	106712589	107006596	5335	EFNA5	-	-1.8603	9.65747e-09	0.000146204	2.05915e-08	0.00042122
chr10	88718287	88723017	826	SNCG	+	-2.11931	1.45719e-08	0.000220604	1.00236e-12	2.05043e-08
chr4	41362803	41702061	6165	LIMCH1	+	-1.99207	1.3731e-14	2.07873e-10	1.23826e-11	2.53299e-07
chr1	110276553	110283660	4127	GSTM3	-	-2.07085	1.58941e-07	0.00240621	6.26737e-11	1.28205e-06
chr5	140868807	140892546	4641	PCDHGC5	+	-2.05307	1.51496e-26	2.2935e-22	2.24332e-18	4.58893e-14
chr7	32956426	32982782	1297	RP9P	-	-2.10352	3.64122e-07	0.00551245	1.04256e-08	0.000213266
chr18	47088426	47119278	4141	LIPG	+	-2.01893	2.78347e-12	4.2139e-08	3.53185e-15	7.22475e-11
chr5	140855568	140892546	4726	PCDHGC3	+	-2.057	1.20589e-26	1.82559e-22	2.64116e-18	5.40276e-14
chr7	83587658	83824217	5659	SEMA3A	-	-1.98886	3.46108e-21	5.23973e-17	1.54985e-08	0.000317036
chr16	54952777	54963079	1034	CRNDE	-	-1.9914	1.40339e-07	0.00212459	9.19515e-14	1.88096e-09
chr6	118228688	118638839	4852	SLC35F1	+	-1.93073	1.8666e-17	2.82585e-13	4.78984e-09	9.79811e-05
chr1	241695679	241758944	5015	KMO	+	-1.87956	4.99309e-11	7.55904e-07	1.12154e-14	2.29422e-10
chr18	72909277	72921281	5495	ZADH2	-	-1.85292	5.74895e-10	8.70334e-06	1.53714e-08	0.000314438
chr5	140792742	140892546	4617	PCDHGA10	+	-2.0101	1.29618e-25	1.96228e-21	6.29538e-18	1.28778e-13
chr5	140782519	140892546	4605	PCDHGA9	+	-2.02478	6.24172e-26	9.44933e-22	6.9037e-18	1.41222e-13
chr10	134145740	134195010	8205	LRRC27	+	-1.99773	1.72239e-08	0.000260753	2.13793e-12	4.37335e-08
chr5	140718353	140892546	4790	PCDHGA2	+	-2.01278	1.13581e-25	1.71951e-21	9.29237e-18	1.90085e-13
chr5	140710251	140892546	4602	PCDHGA1	+	-2.01324	1.10958e-25	1.67979e-21	9.8255e-18	2.0099e-13
chr8	143545376	143626368	5528	BAI1	+	-2.02201	2.49735e-12	3.78074e-08	8.31437e-09	0.000170079
chr5	140743897	140892546	4602	PCDHGA5	+	-2.00482	1.68492e-25	2.55079e-21	1.28246e-17	2.62339e-13
chr5	140762466	140892546	4605	PCDHGA7	+	-2.00392	1.76139e-25	2.66657e-21	1.3651e-17	2.79245e-13
chr5	140729827	140892546	4590	PCDHGB1	+	-1.99942	2.2012e-25	3.33239e-21	1.44617e-17	2.95829e-13
chr8	21549529	21646346	3330	GFRA2	-	-2.05042	7.71021e-08	0.00116725	2.64267e-10	5.40585e-06
chr5	140771482	140892546	5503	PCDHGA8	+	-2.00022	2.11482e-25	3.20163e-21	1.47672e-17	3.02078e-13
chr5	67511583	67597649	6975	PIK3R1	+	-1.96821	1.22471e-24	1.85409e-20	2.44596e-12	5.00345e-08
chr4	183060158	183065668	4953	MGC45800	-	-1.91272	2.5172e-12	3.81079e-08	5.15376e-16	1.05425e-11
chr12	39046001	39299420	3461	CPNE8	-	-1.88558	1.8593e-09	2.81479e-05	1.6954e-09	3.46811e-05
chr5	140749961	140892546	4596	PCDHGB3	+	-1.99212	3.15548e-25	4.77708e-21	1.97281e-17	4.03559e-13
chr12	114845999	114850637	3638	LOC255480	+	-1.99739	5.31642e-08	0.000804853	2.0931e-09	4.28165e-05
chr5	140723600	140892546	4605	PCDHGA3	+	-1.99282	3.0464e-25	4.61194e-21	2.13102e-17	4.35921e-13
chr4	148402068	148466106	4150	EDNRA	+	-1.83522	8.40078e-10	1.27179e-05	1.25013e-07	0.00255726
chr5	140739702	140892546	4602	PCDHGB2	+	-1.98535	4.40092e-25	6.66256e-21	2.37133e-17	4.85078e-13
chr11	74971165	75062875	7522	ARRB1	-	-1.96384	8.61516e-21	1.30425e-16	1.0215e-10	2.08957e-06
chrX	3226608	3264684	9792	MXRA5	-	-1.98861	2.09718e-18	3.17492e-14	1.87248e-07	0.00383034
chr5	140753650	140892546	4605	PCDHGA6	+	-1.98709	4.04119e-25	6.11795e-21	2.48306e-17	5.07935e-13
chr5	140797259	140892548	4765	PCDHGB7	+	-1.96825	1.01173e-24	1.53166e-20	2.46603e-17	5.04451e-13
chr5	60628099	60841999	5503	ZSWIM6	+	-1.85844	4.96104e-10	7.51052e-06	1.48917e-10	3.04625e-06
chr5	140810157	140892546	4774	PCDHGA12	+	-1.97649	6.80009e-25	1.02947e-20	3.20213e-17	6.55029e-13
chr19	49340353	49371884	3083	PLEKHA4	-	-1.91525	2.2704e-12	3.43716e-08	5.14703e-16	1.05288e-11
chr1	203274663	203278729	2711	BTG2	+	-1.83401	9.21072e-13	1.39441e-08	4.45213e-15	9.10728e-11
chr2	175424301	175547627	4649	WIPF1	-	-1.82715	1.17458e-12	1.7782e-08	1.95015e-09	3.98923e-05
chr22	38368318	38380539	2862	SOX10	-	-1.88954	2.21901e-07	0.00335935	2.79696e-07	0.00572145
chr5	140734767	140892546	4602	PCDHGA4	+	-1.95792	1.68503e-24	2.55096e-20	6.37596e-17	1.30427e-12
chr16	1560427	1662109	5268	IFT140	-	-1.79377	2.91744e-10	4.41672e-06	1.02267e-13	2.09197e-09
chr7	114562208	114659970	5312	MDFIC	+	-1.85185	2.07327e-14	3.13873e-10	3.34944e-07	0.00685161
chr14	21668237	21673662	5425	LOC283624	-	-1.89628	6.70614e-17	1.01524e-12	6.8232e-16	1.39575e-11
chr5	140767451	140892546	4578	PCDHGB4	+	-1.92515	8.25776e-24	1.25014e-19	1.2241e-16	2.50401e-12
chr7	5346422	5463177	10570	TNRC18	-	-1.9166	5.95436e-20	9.0143e-16	5.0857e-09	0.000104033
chr15	64657210	64673702	1486	KIAA0101	-	-1.91462	3.26472e-15	4.94246e-11	6.73591e-16	1.3779e-11
chr2	12856997	12882858	4406	TRIB2	+	-1.97702	2.12697e-21	3.22002e-17	1.35527e-07	0.00277233
chr5	140777694	140892546	4578	PCDHGB5	+	-1.92341	8.96769e-24	1.35762e-19	2.10675e-16	4.30956e-12
chr1	210406194	210416440	2008	SERTAD4	+	-1.80972	6.15018e-07	0.00931076	1.25243e-12	2.56197e-08
chr1	40766162	40782939	2831	COL9A2	-	-1.84005	1.70024e-07	0.00257399	1.01183e-12	2.06981e-08
chr1	182542768	182558394	4241	RNASEL	-	-1.90266	7.21624e-09	0.000109247	1.0633e-12	2.1751e-08
chr11	66790189	66818334	3602	SYT12	+	-1.85182	4.17511e-08	0.00063207	4.98111e-14	1.01894e-09
chr8	143692409	143695833	2943	ARC	-	-1.95319	4.01512e-16	6.07849e-12	8.43136e-15	1.72472e-10
chr1	23884408	23886322	1288	ID3	-	-1.78698	2.03026e-15	3.07362e-11	8.44249e-14	1.727e-09
chr13	100634025	100639019	2975	ZIC2	+	-1.74586	9.47547e-11	1.43449e-06	9.32139e-14	1.90678e-09
chr11	308106	309410	730	IFITM2	+	-1.94078	1.03515e-24	1.56712e-20	7.53591e-16	1.54155e-11
chr13	48985181	49018840	3003	LPAR6	-	-1.8972	2.15404e-13	3.26099e-09	1.65993e-14	3.39555e-10
chr2	239008950	239041928	4683	ESPNL	+	-1.91256	3.01088e-07	0.00455817	7.37663e-10	1.50896e-05
chr10	93170095	93274520	4810	HECTD2	+	-1.83292	1.13687e-12	1.7211e-08	5.4289e-10	1.11054e-05
chr10	71812356	71872040	2179	H2AFY2	+	-1.85519	2.66685e-22	4.03734e-18	2.30085e-15	4.70662e-11
chrX	149934808	150067289	3745	CD99L2	-	-1.8669	5.21566e-19	7.89598e-15	5.24908e-15	1.07375e-10
chr5	140800536	140892546	4872	PCDHGA11	+	-1.86652	1.34796e-22	2.04068e-18	1.73466e-15	3.54841e-11
chr14	51186480	51297839	10293	NIN	-	-1.77841	1.41811e-17	2.14688e-13	2.62007e-07	0.00535962
chr4	5053526	5502725	3224	STK32B	+	-1.89041	7.12546e-08	0.00107872	5.16364e-11	1.05627e-06
chr8	97505881	97624037	3485	SDC2	+	-1.74861	3.67143e-13	5.55817e-09	3.85929e-15	7.89456e-11
chr22	28144264	28197486	7556	MN1	-	-1.78568	9.64828e-18	1.46065e-13	1.92209e-07	0.00393183
chr12	124457761	124499986	4324	ZNF664	+	-1.74884	7.04299e-15	1.06624e-10	4.62276e-11	9.45632e-07
chr2	189896640	190044605	6930	COL5A2	-	-1.80894	2.18884e-21	3.31368e-17	4.13998e-15	8.46874e-11
chr1	31342312	31381480	5121	SDC3	-	-1.8277	8.32614e-22	1.26049e-17	3.11885e-12	6.37992e-08
chr1	82266081	82458107	5706	LPHN2	+	-1.73654	6.11039e-17	9.25052e-13	9.00334e-11	1.84172e-06
chr4	154631311	154681387	1569	RNF175	-	-1.78641	4.0769e-07	0.00617201	9.26558e-11	1.89537e-06
chr17	76967334	76976061	2260	LGALS3BP	-	-1.77872	1.59118e-13	2.40888e-09	8.20533e-13	1.67848e-08
chr13	80910111	80915086	2110	SPRY2	-	-1.76048	2.55977e-17	3.87524e-13	7.80841e-08	0.00159729
chr4	166300096	166419482	2428	CPE	+	-1.76037	6.21101e-12	9.40284e-08	2.34164e-07	0.00479005
chr15	29213839	29410516	3637	APBA2	+	-1.82062	3.17868e-18	4.8122e-14	3.83797e-14	7.85095e-10
chr6	90272036	90343553	5738	ANKRD6	+	-1.73828	1.23722e-11	1.87303e-07	1.84683e-13	3.77787e-09
chr20	2774714	2781292	2400	CPXM1	-	-1.76353	1.76768e-20	2.67609e-16	2.82195e-14	5.77259e-10
chr4	124320682	124324909	2485	SPRY1	+	-1.73729	6.76381e-17	1.02397e-12	1.02293e-11	2.0925e-07
chr11	61520120	61555989	5926	C11orf9	+	-1.67671	5.18649e-10	7.85183e-06	1.97664e-13	4.04341e-09
chr5	80715671	81047072	1948	SSBP2	-	-1.62943	3.77227e-08	0.000571083	9.93872e-13	2.03306e-08
chrX	101768609	101771699	666	TMSB15A	-	-1.81194	4.79509e-18	7.25928e-14	9.06067e-14	1.85345e-09
chr8	28351721	28431785	13787	FZD3	+	-1.74097	5.19969e-17	7.87181e-13	6.84406e-10	1.40002e-05
chr11	115044344	115375241	4307	CADM1	-	-1.59405	2.70982e-09	4.1024e-05	1.89686e-07	0.00388022
chr17	8924858	9147317	5954	NTN1	+	-1.72318	1.88833e-10	2.85875e-06	4.07046e-07	0.00832654
chr10	92500575	92617671	3346	HTR7	-	-1.71795	1.90678e-11	2.88667e-07	3.5213e-11	7.20318e-07
chr4	80822770	80994477	8042	ANTXR2	-	-1.69617	4.58588e-14	6.94256e-10	5.02147e-10	1.02719e-05
chr19	4910565	4962165	4064	UHRF1	+	-1.79437	8.27438e-14	1.25266e-09	1.50226e-09	3.07302e-05
chr6	37450696	37467700	620	CCDC167	-	-1.79178	9.7392e-09	0.000147442	1.32143e-11	2.70312e-07
chr4	138440073	138453629	5904	PCDH18	-	-1.66922	7.5082e-16	1.13667e-11	6.48951e-08	0.00132749
chr2	14772809	14780168	6353	FAM84A	+	-1.77837	1.28768e-08	0.000194942	1.37739e-11	2.81759e-07
chr2	179328390	179343355	2904	FKBP7	-	-1.70245	1.14831e-08	0.000173842	7.3794e-12	1.50953e-07
chr4	170981372	171011183	2326	AADAT	-	-1.71061	1.96266e-09	2.97127e-05	5.4419e-12	1.1132e-07
chr22	28374001	29075853	11795	TTC28	-	-1.65835	1.19291e-15	1.80594e-11	7.04623e-08	0.00144138
chr10	22610138	22620414	3430	BMI1	+	-1.60076	1.48817e-08	0.000225294	1.59597e-09	3.26472e-05
chr7	92234234	92465941	11717	CDK6	-	-1.70768	1.99801e-19	3.02479e-15	1.45623e-10	2.97885e-06
chr9	91606361	91619925	4206	S1PR3	+	-1.64046	2.46287e-13	3.72854e-09	3.83343e-08	0.000784166
chr21	38455246	38575408	9007	TTC3	+	-1.66705	8.25552e-16	1.2498e-11	4.86705e-10	9.95604e-06
chr4	169418216	169849608	5860	PALLD	+	-1.66324	1.15335e-13	1.74606e-09	4.35244e-12	8.90336e-08
chr10	22605311	22620414	3388	COMMD3-BMI1	+	-1.60201	2.63476e-09	3.98876e-05	5.2128e-10	1.06633e-05
chr19	8645125	8675588	4237	ADAMTS10	-	-1.72564	3.1211e-08	0.000472504	2.12174e-11	4.34023e-07
chr13	74260148	74708066	10909	KLF12	-	-1.64466	2.07667e-15	3.14386e-11	2.4168e-07	0.0049438
chr5	134670070	134734928	1924	H2AFY	-	-1.74643	3.77189e-20	5.71026e-16	2.00192e-13	4.09512e-09
chr16	903634	1020984	2912	LMF1	-	-1.7016	2.38387e-09	3.60895e-05	1.14878e-11	2.34995e-07
chr1	241756451	241803701	2632	OPN3	-	-1.59631	2.56189e-11	3.87845e-07	6.03875e-13	1.23529e-08
chrX	74960372	74962914	2542	TTC3P1	-	-1.67065	9.4415e-14	1.42935e-09	3.27101e-08	0.000669118
chr8	41119475	41166990	4467	SFRP1	-	-1.52368	1.13334e-08	0.000171576	1.47383e-07	0.00301487
chr6	52529198	52533951	3784	LOC730101	+	-1.58949	3.16103e-09	4.78549e-05	7.26197e-13	1.48551e-08
chr16	699362	717829	5541	WDR90	+	-1.54548	1.63672e-07	0.00247783	2.08475e-08	0.000426457
chr7	143548460	143599278	5730	FAM115A	-	-1.53232	1.43557e-09	2.17331e-05	3.62413e-10	7.41353e-06
chr4	2249159	2263739	3773	MXD4	-	-1.70061	2.7556e-16	4.1717e-12	8.36262e-13	1.71066e-08
chr22	44639556	44708731	6741	KIAA1644	-	-1.71137	1.82984e-10	2.7702e-06	2.54617e-07	0.00520844
chr11	65339819	65341669	1458	FAM89B	+	-1.70114	4.47747e-13	6.77844e-09	1.36886e-08	0.000280014
chr4	78078356	78091213	5474	CCNG2	+	-1.5314	1.53255e-09	2.32013e-05	8.04114e-09	0.00016449
chr1	226819390	226926876	6162	ITPKB	-	-1.51544	2.1997e-09	3.33013e-05	9.26286e-08	0.00189481
chr12	110338322	110355874	3157	TCHP	+	-1.63856	9.87501e-12	1.49498e-07	1.44207e-11	2.94989e-07
chr1	44173217	44396831	2450	ST3GAL3	+	-1.60618	6.38743e-08	0.000966993	8.05224e-11	1.64717e-06
chr15	82334127	82338361	3398	MEX3B	-	-1.65381	1.59048e-15	2.40782e-11	4.09068e-12	8.36789e-08
chr12	122459860	122499950	3714	BCL7A	+	-1.58201	2.03828e-14	3.08575e-10	4.31993e-12	8.83685e-08
chr7	149535508	149564568	6897	ZNF862	+	-1.53202	2.16165e-07	0.00327252	1.44338e-08	0.000295258
chr17	16524047	16557167	4244	ZNF624	-	-1.58382	2.32313e-08	0.000351698	9.73554e-11	1.9915e-06
chr13	43597361	43683306	2776	DNAJC15	+	-1.5324	5.58841e-08	0.000846029	3.13135e-11	6.40548e-07
chr3	124684553	124774802	9156	HEG1	-	-1.54394	4.49211e-12	6.8006e-08	1.3091e-09	2.6779e-05
chr13	110959630	111165373	6263	COL4A2	+	-1.58497	3.83722e-17	5.80917e-13	2.25938e-12	4.62178e-08
chr19	44116252	44118650	2398	SRRM5	+	-1.65386	1.01674e-08	0.000153924	3.74587e-07	0.00766255
chr14	23825610	23834842	3118	EFS	-	-1.50825	2.3524e-10	3.56129e-06	4.28154e-12	8.75831e-08
chr10	98592711	98724198	10384	LCOR	+	-1.53061	6.54441e-12	9.90758e-08	1.36943e-10	2.80131e-06
chr22	38201113	38203443	2330	H1F0	+	-1.51965	1.66762e-10	2.52461e-06	2.48961e-12	5.09274e-08
chr6	41606194	41621982	1617	MDFI	+	-1.59905	1.03209e-14	1.56249e-10	4.79912e-12	9.81709e-08
chr12	38710556	38723528	10074	ALG10B	+	-1.54139	1.11953e-10	1.69486e-06	1.59563e-11	3.26403e-07
chr5	73923233	73937249	5517	ENC1	-	-1.56461	9.75469e-17	1.47676e-12	5.42029e-12	1.10877e-07
chr19	47150868	47164395	2834	DACT3	-	-1.61865	1.61137e-11	2.43946e-07	3.77904e-11	7.7304e-07
chr3	140770742	140867453	2409	SPSB4	+	-1.60661	8.9479e-15	1.35462e-10	1.59359e-11	3.25985e-07
chr10	104263718	104393214	4948	SUFU	+	-1.45901	8.59127e-10	1.30063e-05	9.72371e-10	1.98908e-05
chr2	7057522	7184309	5739	RNF144A	+	-1.45303	5.91333e-11	8.9522e-07	2.3602e-07	0.00482802
chr8	101269287	101322327	4339	RNF19A	-	-1.51702	1.07642e-11	1.62959e-07	4.55775e-11	9.32334e-07
chr9	129849627	129885044	3572	ANGPTL2	-	-1.52863	7.69819e-12	1.16543e-07	6.45872e-11	1.32119e-06
chr3	48555116	48594227	3490	PFKFB4	-	-1.58967	1.50401e-11	2.27692e-07	7.10988e-11	1.4544e-06
chr3	107761940	107809935	5346	CD47	-	-1.47477	3.37796e-11	5.11389e-07	6.8193e-11	1.39496e-06
chr1	6307405	6321035	4082	GPR153	-	-1.45644	5.51812e-11	8.35388e-07	6.29966e-11	1.28866e-06
chr2	182321618	182402468	6076	ITGA4	+	-1.49279	1.19833e-07	0.00181414	2.03658e-07	0.00416602
chr5	9035137	9546233	11808	SEMA5A	-	-1.408	2.01253e-10	3.04678e-06	1.45241e-07	0.00297104
chr1	46505811	46598380	5675	PIK3R3	-	-1.55326	5.14873e-14	7.79466e-10	5.87749e-11	1.2023e-06
chr6	70925742	71012786	3782	COL9A1	-	-1.54843	1.795e-07	0.00271744	1.97203e-09	4.03399e-05
chr19	48711342	48759203	5502	CARD8	-	-1.42663	1.96426e-09	2.97369e-05	5.13236e-09	0.000104988
chr8	123793900	123986755	4359	ZHX2	+	-1.4238	1.36703e-10	2.06955e-06	7.76726e-11	1.58887e-06
chr14	21538526	21558036	5458	ARHGEF40	+	-1.54188	6.20406e-20	9.39232e-16	4.95133e-11	1.01284e-06
chr7	1748797	1787590	3742	ELFN1	+	-1.49219	2.00401e-11	3.03387e-07	8.71734e-11	1.78322e-06
chrX	129336672	129402922	4695	ZNF280C	-	-1.45531	9.98039e-10	1.51093e-05	1.26605e-08	0.000258983
chr5	134181657	134195425	5083	C5orf24	+	-1.49573	1.73393e-15	2.625e-11	8.03143e-11	1.64291e-06
chr1	168053996	168105624	2676	GPR161	-	-1.47408	6.45511e-10	9.77239e-06	6.07726e-10	1.24316e-05
chr13	113656027	113754053	6449	MCF2L	+	-1.45785	9.742e-10	1.47484e-05	3.19455e-10	6.53477e-06
chr6	17393735	17558023	3027	CAP2	+	-1.41585	2.59958e-09	3.9355e-05	2.72087e-10	5.56582e-06
chr9	139221931	139254057	3633	GPSM1	+	-1.52255	8.76515e-12	1.32696e-07	2.00301e-10	4.09735e-06
chr6	110931180	111136412	6139	CDK19	-	-1.46272	8.11903e-10	1.22914e-05	3.60312e-08	0.000737053
chr3	112323408	112359977	4523	CCDC80	-	-1.52876	3.51252e-12	5.3176e-08	3.67083e-07	0.00750905
chr6	52842745	52860178	1341	GSTA4	-	-1.45891	8.18976e-09	0.000123985	3.63014e-10	7.42581e-06
chr2	197697727	197791454	11113	PGAP1	-	-1.38485	1.29504e-11	1.96056e-07	3.8153e-09	7.80458e-05
chr17	7743234	7758118	6704	KDM6B	+	-1.4115	5.67196e-12	8.58678e-08	1.65334e-10	3.38206e-06
chr3	191046873	191116459	8949	CCDC50	+	-1.44333	2.06948e-12	3.13299e-08	1.87408e-10	3.83362e-06
chr17	19674142	19771239	9139	ULK2	-	-1.43221	1.69302e-09	2.56306e-05	3.45636e-10	7.07033e-06
chr12	4382901	4414522	6522	CCND2	+	-1.45612	7.23638e-15	1.09552e-10	1.28357e-10	2.62567e-06
chr2	179966418	180129350	10448	SESTD1	-	-1.41827	4.64018e-12	7.02477e-08	3.19667e-08	0.000653911
chr1	161159537	161168845	4332	ADAMTS4	-	-1.44542	6.51314e-08	0.000986024	1.2832e-09	2.62492e-05
chr3	101043117	101232085	4933	SENP7	-	-1.4391	1.52692e-09	2.3116e-05	7.85034e-10	1.60587e-05
chr15	67358194	67487533	6235	SMAD3	+	-1.42846	2.44537e-14	3.70204e-10	3.00058e-10	6.13799e-06
chr1	110453232	110472355	2973	CSF1	+	-1.46121	2.11139e-07	0.00319644	2.6786e-09	5.47935e-05
chr8	38089008	38120287	4709	DDHD2	+	-1.35862	9.64314e-09	0.000145988	4.97203e-09	0.000101708
chr5	71403117	71505397	11979	MAP1B	+	-1.44818	9.73271e-15	1.47343e-10	4.77072e-08	0.0009759
chr12	31535156	31743952	9391	DENND5B	-	-1.37813	5.96817e-09	9.03522e-05	1.77565e-07	0.00363227
chr15	57210832	57580714	4786	TCF12	+	-1.43402	1.77614e-14	2.6889e-10	1.22231e-07	0.00250036
chr22	22051825	22090071	4284	YPEL1	-	-1.3336	1.10126e-07	0.0016672	7.03798e-10	1.43969e-05
chr3	51991469	52001482	2172	PCBP4	-	-1.46545	4.26397e-11	6.45523e-07	3.20915e-08	0.000656463
chr1	151104162	151119140	4022	SEMA6C	-	-1.44208	9.2209e-11	1.39595e-06	1.61489e-09	3.30343e-05
chr2	27301434	27309265	3932	EMILIN1	+	-1.44102	2.19897e-12	3.32903e-08	2.84933e-08	0.00058286
chr16	57126454	57181878	2238	CPNE2	+	-1.4387	1.03074e-10	1.56044e-06	2.14997e-09	4.39798e-05
chr2	217498126	217529158	1429	IGFBP2	+	-1.45759	4.99767e-16	7.56597e-12	2.10827e-09	4.31267e-05
chr1	36621802	36646441	3324	MAP7D1	+	-1.40619	5.69833e-14	8.6267e-10	8.29359e-10	1.69654e-05
chrX	48660486	48683380	4099	HDAC6	+	-1.42713	3.80501e-12	5.7604e-08	1.86084e-09	3.80654e-05
chr10	3818187	3827473	4662	KLF6	-	-1.41293	4.34494e-14	6.57781e-10	1.01574e-09	2.07779e-05
chr1	59246462	59249785	3323	JUN	-	-1.42435	1.4066e-09	2.12946e-05	2.23852e-08	0.000457911
chr12	120779132	120806958	2950	MSI1	-	-1.35928	3.04522e-11	4.61017e-07	2.10773e-09	4.31156e-05
chr4	183245136	183724177	10810	ODZ3	+	-1.33086	8.96111e-13	1.35662e-08	1.88027e-09	3.84627e-05
chr17	58520519	58603580	6468	APPBP2	-	-1.35471	3.64837e-11	5.52327e-07	4.05183e-09	8.28842e-05
chr1	36787631	36789755	1054	FAM176B	-	-1.35614	1.09684e-08	0.00016605	7.82795e-09	0.000160129
chr12	7247145	7261869	3398	C1RL	-	-1.31824	2.45439e-08	0.00037157	4.46517e-09	9.13394e-05
chr11	102267055	102323775	3590	TMEM123	-	-1.28089	5.37102e-12	8.13118e-08	2.37203e-09	4.85222e-05
chr15	93586635	93632443	3227	RGMA	-	-1.3674	2.32975e-13	3.52701e-09	2.6147e-09	5.34863e-05
chr17	7788122	7816075	7354	CHD3	+	-1.37578	1.6945e-13	2.56531e-09	2.95734e-09	6.04954e-05
chr17	15690163	15693019	2856	MEIS3P1	+	-1.36557	2.69127e-11	4.07432e-07	6.80623e-09	0.000139228
chr10	17270257	17279592	2136	VIM	+	-1.38538	1.91343e-14	2.89674e-10	2.6229e-09	5.36541e-05
chr20	2815970	2821332	1999	FAM113A	-	-1.27544	6.62603e-08	0.00100311	1.03445e-08	0.000211608
chr19	47906382	47922785	2158	MEIS3	-	-1.37808	1.11769e-11	1.69207e-07	9.18501e-09	0.000187889
chr15	75966662	76005189	8290	CSPG4	-	-1.28924	5.27268e-09	7.98232e-05	1.275e-08	0.000260814
chr1	150122169	150131825	1615	PLEKHO1	+	-1.37109	2.71595e-10	4.11168e-06	9.59047e-09	0.000196183
chr6	36853639	36896740	6751	C6orf89	+	-1.30868	1.44642e-10	2.18973e-06	7.12919e-09	0.000145835
chrX	53078505	53109796	4251	GPR173	+	-1.28272	5.73332e-08	0.000867968	5.77063e-08	0.00118044
chr4	38665789	38703129	5615	KLF3	+	-1.22235	2.63458e-08	0.000398849	4.6012e-07	0.00941222
chr10	128594022	129250780	6751	DOCK1	+	-1.25209	1.60787e-11	2.43416e-07	9.14619e-09	0.000187094
chr2	191513847	191557492	4469	NAB1	+	-1.27175	4.48675e-10	6.79249e-06	1.30361e-08	0.000266667
chr8	23154409	23261722	3810	LOXL2	-	-1.28968	4.05377e-12	6.13701e-08	8.46797e-09	0.000173221
chr5	76011867	76031595	3810	F2R	+	-1.23792	1.13323e-09	1.7156e-05	9.58726e-09	0.000196117
chr16	68573660	68601039	4384	ZFP90	+	-1.19816	4.90266e-08	0.000742213	6.77843e-08	0.0013866
chr1	1658823	1677438	6294	SLC35E2	-	-1.25096	1.35151e-08	0.000204605	8.54664e-08	0.0017483
chr16	66637934	66647795	2330	CMTM3	+	-1.31811	1.60345e-12	2.42746e-08	1.4525e-08	0.000297124
chr1	53068042	53074723	1229	GPX7	+	-1.29765	2.53199e-07	0.00383318	4.994e-08	0.00102157
chr15	74218788	74244478	2361	LOXL1	+	-1.33673	1.22118e-09	1.84875e-05	2.45079e-08	0.000501334
chr18	2916991	3011945	6229	LPIN2	-	-1.23909	1.19814e-09	1.81386e-05	2.32322e-08	0.000475238
chr10	29746276	29923901	8297	SVIL	-	-1.20321	3.20634e-09	4.85408e-05	2.3271e-08	0.000476032
chr14	105714878	105717430	1987	BTBD6	+	-1.31318	3.04832e-08	0.000461486	5.91144e-08	0.00120924
chr5	176910394	176924602	1709	PDLIM7	-	-1.27859	6.86923e-09	0.000103993	3.80303e-08	0.000777948
chr18	657603	673499	1583	TYMS	+	-1.28256	5.24741e-12	7.94405e-08	1.82087e-08	0.000372478
chr15	45459411	45493373	2500	SHF	-	-1.28797	5.75429e-09	8.71142e-05	5.66588e-08	0.00115901
chr18	670323	712662	5388	ENOSF1	-	-1.27194	7.79695e-12	1.18038e-07	2.45365e-08	0.000501918
chr9	135973106	136024588	3668	RALGDS	-	-1.26692	5.43057e-10	8.22134e-06	4.64671e-08	0.000950532
chr3	160801670	160823160	3641	B3GALNT1	-	-1.30066	1.40931e-07	0.00213356	1.23758e-07	0.00253159
chr14	88399357	88459615	3883	GALC	-	-1.22182	1.98677e-09	3.00777e-05	5.78939e-08	0.00118428
chr3	182971031	182991179	4123	B3GNT5	+	-1.19758	3.61195e-07	0.00546813	1.08983e-07	0.00222935
chr1	62920396	63153969	7052	DOCK7	-	-1.15525	1.21866e-08	0.000184492	1.77255e-07	0.00362594
chr13	100615274	100624178	4597	ZIC5	-	-1.12472	2.70726e-07	0.00409852	9.11496e-08	0.00186456
chr7	90338711	90839904	4953	CDK14	+	-1.18826	4.88683e-09	7.39817e-05	2.09237e-07	0.00428015
chr12	54789044	54813050	4250	ITGA5	-	-1.17442	2.29114e-10	3.46856e-06	3.84479e-07	0.00786489
chr1	3404505	3528059	7439	MEGF6	-	-1.22568	2.59662e-08	0.000393102	1.75583e-07	0.00359173
chr5	92953430	93447404	4720	FAM172A	-	-1.18042	7.86216e-08	0.00119025	1.73785e-07	0.00355494
chr11	8714898	8932498	4544	ST5	-	-1.18752	5.20076e-09	7.87343e-05	1.65679e-07	0.00338912
chr5	102201526	102366808	5337	PAM	+	-1.22594	3.89121e-11	5.8909e-07	1.06967e-07	0.00218812
chr1	36805224	36851485	3846	STK40	-	-1.20784	2.79591e-09	4.23272e-05	1.88761e-07	0.00386129
chr10	80828791	81076285	7555	ZMIZ1	+	-1.17282	2.26612e-10	3.43068e-06	1.50463e-07	0.00307787
chr1	231499496	231560790	7097	EGLN1	-	-1.20005	3.6217e-09	5.4829e-05	2.78253e-07	0.00569193
chr20	10618331	10654694	5987	JAG1	-	-1.10109	4.67081e-07	0.00707115	2.23277e-07	0.00456735
chr8	26240522	26270644	3500	BNIP3L	+	-1.17962	1.13374e-12	1.71637e-08	1.89162e-07	0.00386949
chr6	90036343	90062619	4342	UBE2J1	-	-1.13782	2.0076e-08	0.000303931	2.97483e-07	0.0060853
chr7	101006121	101202304	3005	EMID2	+	-1.1192	1.35473e-09	2.05092e-05	3.41245e-07	0.0069805
chr14	35221936	35344853	6016	BAZ1A	-	-1.16557	3.24793e-10	4.91705e-06	4.44378e-07	0.0090902
chr12	53574534	53584654	4256	ZNF740	+	-1.10014	5.38287e-08	0.000814913	4.54762e-07	0.0093026
chr13	110801309	110959496	6532	COL4A1	-	-1.09329	2.98641e-09	4.52112e-05	3.23641e-07	0.00662039
chr8	42752032	42885682	14440	HOOK3	+	-1.09615	2.81259e-09	4.25797e-05	3.84087e-07	0.00785689
chr3	141663269	141868386	9918	TFDP2	-	-1.16775	2.72637e-10	4.12745e-06	3.97999e-07	0.00814147

## Sheet: Upregulated genes
Chromosome	Start	End	cDNA length	Gene ID	Strand	log2 Fold Change	Pvalue EdgeR	Bonferroni corrected Pvalue EdgeR	Pvalue DESeq	Bonferroni corrected Pvalue DESeq
chr14	64854758	64926725	3448	MTHFD1	+	1.07329	3.45279e-09	5.22718e-05	4.55043e-07	0.00930837
chr19	47278139	47291842	2873	SLC1A5	-	1.11293	7.60946e-12	1.152e-07	3.69555e-07	0.00755963
chr12	53835432	53840427	1195	PRR13	+	1.05242	1.2279e-07	0.00185892	4.60148e-07	0.00941278
chr9	114122972	114247025	7391	KIAA0368	-	1.0958	1.58641e-09	2.40167e-05	3.90249e-07	0.00798294
chr7	19735084	19748660	3892	TWISTNB	-	1.1245	2.29447e-10	3.47359e-06	4.06554e-07	0.00831646
chr7	2394473	2420377	3081	EIF3B	+	1.10933	9.03948e-12	1.36849e-07	2.42762e-07	0.00496593
chr1	26737268	26756219	4014	LIN28A	+	1.1357	1.06261e-10	1.60869e-06	2.07907e-07	0.00425295
chr7	131185020	131241376	5984	PODXL	-	1.13641	1.61367e-10	2.44293e-06	2.11166e-07	0.00431961
chr7	157129710	157210133	2476	DNAJB6	+	1.04484	1.47456e-07	0.00223234	2.29694e-07	0.00469861
chr13	41129800	41240734	5738	FOXO1	-	1.06617	8.22973e-08	0.0012459	2.17264e-07	0.00444435
chr21	33683329	33765312	10808	URB1	-	1.14772	1.93598e-10	2.93088e-06	1.82192e-07	0.00372692
chr22	26921713	26961370	2002	TPST2	-	1.13076	4.89535e-10	7.41108e-06	2.31579e-07	0.00473719
chr20	50400582	50419048	3484	SALL4	-	1.1506	8.04795e-11	1.21838e-06	1.50308e-07	0.0030747
chr11	68503599	68518988	3625	MTL5	-	1.07571	5.97144e-07	0.00904016	3.67487e-07	0.00751731
chr11	3022151	3078681	2819	CARS	-	1.09393	4.07109e-08	0.000616322	2.80097e-07	0.00572967
chr7	30536236	30544457	1190	GGCT	-	1.12885	5.26655e-10	7.97302e-06	1.82011e-07	0.00372322
chr1	39456915	39471737	2726	AKIRIN1	+	1.09649	1.48584e-09	2.24941e-05	1.21609e-07	0.00248762
chr10	124768428	124817806	5941	ACADSB	+	1.13916	1.18681e-07	0.00179672	2.52664e-07	0.00516849
chr19	58125829	58133636	2248	ZNF134	+	1.1231	6.69597e-10	1.0137e-05	1.78673e-07	0.00365494
chr2	33808728	33824362	2745	FAM98A	-	1.09827	1.49822e-09	2.26815e-05	1.39185e-07	0.00284717
chr17	18874380	18908060	2930	FAM83G	-	1.15486	8.17978e-08	0.00123834	2.43408e-07	0.00497915
chr8	27454433	27468954	2995	CLU	-	1.11282	8.76507e-10	1.32694e-05	1.24647e-07	0.00254977
chr15	35270541	35280497	5448	ZNF770	-	1.15283	2.03393e-10	3.07917e-06	9.30509e-08	0.00190345
chr7	55538305	55640200	2944	VOPP1	-	1.16131	1.58798e-10	2.40404e-06	1.07909e-07	0.00220739
chr10	99116457	99161127	4426	RRP12	-	1.14318	9.31785e-09	0.000141063	1.39114e-07	0.00284572
chr7	21940516	21985542	2962	CDCA7L	-	1.15131	1.46009e-12	2.21043e-08	8.86096e-08	0.0018126
chr5	31799030	32111038	11642	PDZD2	+	1.18565	1.10175e-08	0.000166794	2.2491e-07	0.00460077
chr21	34876237	34915195	3537	GART	-	1.18922	2.31853e-13	3.51002e-09	6.89871e-08	0.0014112
chr10	52065344	52383737	3753	SGMS1	-	1.19106	1.96849e-08	0.00029801	1.77343e-07	0.00362772
chr15	25361691	25367623	4498	IPW	+	1.13297	1.19033e-08	0.000180205	6.4511e-08	0.00131964
chr21	18885223	18942429	5741	CXADR	+	1.19475	4.39026e-11	6.64641e-07	5.39753e-08	0.00110412
chr5	10564434	10657928	9333	ANKRD33B	+	1.18429	2.70265e-07	0.00409154	1.13104e-07	0.00231366
chr1	207226619	207251162	7073	PFKFB2	+	1.19683	2.11339e-07	0.00319947	1.59879e-07	0.00327048
chr7	29035246	29186153	1779	CPVL	-	1.1698	3.92059e-07	0.00593538	1.17017e-07	0.0023937
chr1	205737113	205744610	3422	RAB7L1	-	1.20972	5.87495e-08	0.000889409	1.76902e-07	0.0036187
chrX	12809473	12842346	2540	PRPS2	+	1.17789	3.25228e-09	4.92363e-05	5.80485e-08	0.00118744
chr19	19779662	19791138	1450	ZNF101	+	1.15111	6.1025e-07	0.00923858	1.30769e-07	0.00267502
chr1	150266268	150280819	939	MRPS21	+	1.11576	2.20124e-07	0.00333245	8.0437e-08	0.00164542
chr15	65032094	65067770	1994	RBPMS2	-	1.17427	9.69473e-11	1.46769e-06	3.46223e-08	0.000708233
chr1	11734536	11751678	1152	MAD2L2	-	1.15538	7.53033e-08	0.00114002	5.11512e-08	0.00104635
chr15	78441718	78462884	2665	IDH3A	+	1.16392	6.44023e-08	0.000974986	6.92485e-08	0.00141655
chr17	49242795	49249105	850	NME2	+	1.15096	2.40961e-10	3.64791e-06	4.10228e-08	0.000839161
chr7	4815261	4834026	5519	KIAA0415	+	1.14939	6.25118e-07	0.00946366	9.78364e-08	0.00200134
chr20	61448413	61472511	2485	COL9A3	+	1.17563	4.81026e-08	0.000728226	2.27956e-07	0.00466306
chrX	16862774	16888534	2019	RBBP7	-	1.1663	1.3138e-10	1.98896e-06	3.05157e-08	0.00062423
chr12	133498018	133532868	6191	ZNF605	-	1.17756	4.59816e-08	0.000696115	6.53879e-08	0.00133758
chr1	247148624	247171395	3377	ZNF695	-	1.22652	5.4909e-07	0.00831267	1.56864e-07	0.0032088
chrX	24073064	24096927	3465	EIF2S3	+	1.20203	3.31745e-11	5.02229e-07	5.24592e-08	0.00107311
chr2	101623689	101767846	4147	TBC1D8	-	1.2241	1.14318e-07	0.00173066	8.3647e-08	0.00171108
chr15	25227140	25228937	1797	PAR-SN	+	1.23406	3.08774e-10	4.67453e-06	2.63405e-08	0.000538821
chr9	16409500	16870786	12926	BNC2	-	1.16846	5.46061e-08	0.000826682	3.64963e-08	0.000746569
chr3	99979685	100044094	3859	TBC1D23	+	1.19844	1.7314e-09	2.62116e-05	2.97533e-08	0.000608633
chr19	7660787	7683196	4185	KIAA1543	+	1.18784	3.52635e-08	0.000533854	3.45047e-08	0.000705828
chr21	33973983	33984918	1427	C21orf59	-	1.15779	7.25822e-08	0.00109882	2.07742e-08	0.000424958
chr6	10555948	10629601	4672	GCNT2	+	1.25539	6.3494e-13	9.61235e-09	1.65999e-08	0.000339568
chr19	39390569	39399534	2251	NFKBIB	+	1.17601	3.34023e-07	0.00505677	3.2324e-08	0.000661219
chr20	3734157	3748452	1376	C20orf27	-	1.18597	2.4998e-09	3.78445e-05	1.62635e-08	0.000332686
chr1	112264685	112282046	5980	C1orf183	-	1.18376	2.8725e-07	0.00434867	4.16047e-08	0.000851065
chr7	42956461	42971805	1464	PSMA2	-	1.18415	2.57767e-09	3.90233e-05	1.26835e-08	0.000259454
chrX	38663072	38665783	2442	MID1IP1	+	1.20517	3.16963e-11	4.7985e-07	1.30674e-08	0.000267306
chr10	70715891	70744279	4153	DDX21	+	1.26235	4.78664e-15	7.24649e-11	9.2572e-09	0.000189365
chr21	45193830	45196259	658	CSTB	-	1.21146	1.14577e-09	1.73459e-05	1.28428e-08	0.000262713
chr16	70286296	70323412	3344	AARS	-	1.27432	1.48177e-15	2.24325e-11	7.35709e-09	0.000150497
chr2	216807313	216878346	3213	MREG	-	1.23156	9.32506e-08	0.00141172	2.52104e-08	0.000515704
chr14	93406067	93582263	3372	ITPK1	-	1.17911	3.02563e-09	4.5805e-05	8.53257e-09	0.000174542
chr20	814355	826922	1811	FAM110A	+	1.22164	6.21274e-07	0.00940546	3.38022e-08	0.000691457
chr9	107543283	107690527	10502	ABCA1	-	1.28283	1.13892e-10	1.72422e-06	1.0251e-08	0.000209695
chr16	23847299	24231932	8014	PRKCB	+	1.25953	4.82856e-08	0.000730995	2.27754e-08	0.000465894
chr1	1533387	1535476	2089	LOC643988	-	1.25242	5.9549e-09	9.01512e-05	1.0251e-08	0.000209695
chr8	30689059	30706533	10112	TEX15	-	1.29693	6.4736e-08	0.000980039	2.99e-07	0.00611634
chr21	44473300	44496040	2590	CBS	-	1.26226	3.4618e-12	5.24081e-08	3.59517e-09	7.35427e-05
chr11	107661716	107729914	3170	SLC35F2	-	1.29658	7.76227e-11	1.17513e-06	8.40273e-09	0.000171886
chr20	33703159	33735161	2129	EDEM2	-	1.27605	3.28888e-08	0.000497903	1.81014e-08	0.000370283
chr1	28585962	28609002	3528	SESN2	+	1.3069	5.42328e-11	8.2103e-07	6.48395e-09	0.000132636
chr9	100846636	100881480	4454	TRIM14	-	1.3135	1.03775e-09	1.57106e-05	5.25316e-09	0.000107459
chr12	91539034	91576806	2288	DCN	-	1.22903	8.5156e-08	0.00128918	2.02248e-07	0.00413718
chr15	89164526	89175512	3116	AEN	+	1.26656	2.94906e-12	4.46459e-08	2.17056e-09	4.4401e-05
chrX	95939661	96855597	4983	DIAPH2	+	1.33041	1.22648e-10	1.85676e-06	4.75513e-09	9.72709e-05
chr1	60280532	60342050	5857	HOOK1	+	1.33092	5.07457e-10	7.6824e-06	4.00871e-09	8.20021e-05
chr8	22225049	22280249	4733	SLC39A14	+	1.30641	5.87464e-13	8.89362e-09	1.40917e-09	2.88259e-05
chr2	162848754	162931052	3900	DPP4	-	1.23317	4.82383e-07	0.00730279	7.60179e-09	0.000155502
chr4	85504056	85572493	4538	CDS1	+	1.33683	2.41326e-07	0.00365344	1.03225e-08	0.000211156
chr6	132129155	132216295	7442	ENPP1	+	1.28994	1.96169e-09	2.9698e-05	1.59097e-09	3.25448e-05
chr2	232260334	232265875	3625	B3GNT7	+	1.33632	1.80628e-13	2.73452e-09	1.09319e-09	2.23622e-05
chr16	67679029	67691472	4479	RLTPR	+	1.32349	3.1822e-07	0.00481754	7.10171e-09	0.000145273
chr2	74443368	74570534	6348	SLC4A5	-	1.35348	3.73429e-09	5.65334e-05	5.35888e-09	0.000109621
chr16	3064712	3068188	1370	CLDN6	-	1.26019	2.19943e-10	3.32971e-06	7.73423e-10	1.58211e-05
chr4	139936942	139967095	1956	CCRN4L	+	1.31338	1.1054e-09	1.67346e-05	2.67445e-09	5.47085e-05
chr5	54720682	54830873	1625	PPAP2A	-	1.33475	5.55966e-10	8.41678e-06	1.87937e-09	3.84444e-05
chr19	46367517	46377055	1989	FOXA3	+	1.28161	1.67066e-07	0.00252921	3.19993e-09	6.54577e-05
chr18	29598444	29653154	5888	RNF125	+	1.26975	3.40852e-08	0.000516016	1.43431e-09	2.93402e-05
chr3	48282595	48312479	3364	ZNF589	+	1.34467	1.28085e-13	1.93908e-09	5.15294e-10	1.05408e-05
chr2	74425689	74442424	2285	MTHFD2	+	1.37946	1.45853e-14	2.20807e-10	4.40972e-10	9.02053e-06
chr6	80624528	80657315	3060	ELOVL4	-	1.35853	2.93724e-08	0.000444668	2.16005e-09	4.41859e-05
chr7	29846169	29956682	4184	WIPF3	+	1.38884	1.75314e-09	2.65407e-05	1.9915e-09	4.07381e-05
chr2	73481809	73496758	6928	FBXO41	-	1.30684	1.43053e-08	0.000216568	1.08488e-09	2.21923e-05
chr7	45139698	45151317	2247	TBRG4	-	1.36424	5.84867e-14	8.85429e-10	3.24467e-10	6.6373e-06
chr12	102271104	102317401	3543	DRAM1	+	1.35722	6.10882e-07	0.00924814	3.26056e-09	6.6698e-05
chr4	123813798	123843759	1167	NUDT6	-	1.33831	6.55339e-09	9.92118e-05	1.05976e-09	2.16784e-05
chr12	6980099	6982521	1256	SPSB2	-	1.3783	4.02567e-07	0.00609446	1.3293e-07	0.00271922
chr20	32676114	32700085	2592	EIF2S2	-	1.33512	1.94438e-13	2.9436e-09	5.00653e-10	1.02414e-05
chr7	106685177	106802256	3661	PRKAR2B	+	1.3635	7.48903e-12	1.13376e-07	4.60813e-10	9.4264e-06
chr12	9067315	9094060	5176	PHC1	+	1.34682	1.16828e-13	1.76867e-09	2.18595e-10	4.47157e-06
chr9	119187503	120177317	4594	ASTN2	-	1.40679	4.30892e-09	6.52328e-05	5.10075e-08	0.00104341
chr3	184908411	184971886	3973	EHHADH	-	1.40698	3.89386e-09	5.89492e-05	1.81304e-09	3.70876e-05
chr17	72858618	72869156	1901	FDXR	-	1.32759	6.14455e-08	0.000930223	1.34585e-09	2.75308e-05
chr11	113668596	113746256	4632	USP28	-	1.41332	1.81616e-15	2.74948e-11	1.68738e-10	3.4517e-06
chr20	48807375	48809212	1837	CEBPB	+	1.33271	7.32078e-09	0.000110829	5.22194e-10	1.0682e-05
chr5	149109814	149234585	10627	PPARGC1B	+	1.42012	3.24835e-10	4.91768e-06	7.64221e-08	0.00156329
chr11	47199072	47207432	2027	PACSIN3	-	1.36705	2.15337e-10	3.25999e-06	3.2466e-10	6.64124e-06
chr7	42971938	42977453	892	MRPL32	+	1.31492	9.66995e-10	1.46393e-05	3.35861e-08	0.000687038
chr4	76649828	76735366	3831	USO1	+	1.41745	2.9705e-18	4.49705e-14	1.17356e-10	2.40063e-06
chr5	122359077	122372425	1236	PPIC	-	1.38985	3.38666e-07	0.00512706	2.13641e-09	4.37025e-05
chr4	152330397	152584784	4576	FAM160A1	+	1.43218	1.88249e-10	2.8499e-06	4.83359e-10	9.88759e-06
chr7	56019610	56023033	585	MRPS17	+	1.34536	4.02308e-08	0.000609054	5.95437e-10	1.21803e-05
chr1	62208148	62629591	8504	INADL	+	1.42492	3.63532e-11	5.50351e-07	2.61902e-09	5.35747e-05
chr15	59428562	59665071	4715	MYO1E	-	1.34955	3.40553e-10	5.15563e-06	1.47895e-10	3.02534e-06
chr7	143088204	143105985	3363	EPHA1	-	1.33051	5.94252e-10	8.99638e-06	1.24401e-10	2.54475e-06
chr20	44098393	44110172	566	WFDC2	+	1.3098	4.14322e-07	0.00627242	1.33636e-07	0.00273365
chrY	21152525	21154705	2180	CD24	-	1.37275	4.64211e-12	7.02769e-08	7.07722e-11	1.44772e-06
chr21	45527207	45551063	3260	PWP2	+	1.40437	1.16573e-14	1.7648e-10	1.22754e-10	2.51107e-06
chr13	113978504	114018463	1406	GRTP1	-	1.37623	2.03495e-08	0.000308072	6.3087e-10	1.29051e-05
chr13	21727733	21750741	2919	SKA3	-	1.422	8.71614e-13	1.31954e-08	1.19047e-07	0.00243522
chr1	210111537	210337633	5191	SYT14	+	1.4542	4.62138e-08	0.000699631	1.16658e-09	2.38637e-05
chr12	63037762	63328665	6200	PPM1H	-	1.45501	5.41782e-16	8.20204e-12	6.95229e-11	1.42216e-06
chr20	44470359	44486048	1171	ACOT8	-	1.40254	1.26275e-09	1.91167e-05	2.80947e-10	5.74706e-06
chr2	42795670	42936353	1857	MTA3	+	1.43563	5.31904e-13	8.0525e-09	5.80974e-11	1.18844e-06
chr5	140050380	140053171	1603	DND1	-	1.42131	1.81739e-07	0.00275135	7.21181e-08	0.00147525
chr16	56225250	56382111	6211	GNAO1	+	1.39902	1.02008e-08	0.000154429	8.80786e-11	1.80174e-06
chr19	19649073	19657468	4199	CILP2	+	1.4479	1.94409e-11	2.94315e-07	1.40608e-10	2.87627e-06
chr2	18059944	18114225	2330	KCNS3	+	1.42364	6.85088e-10	1.03715e-05	1.36639e-10	2.79509e-06
chr9	6532463	6645692	3809	GLDC	-	1.38249	3.72273e-12	5.63584e-08	4.0431e-11	8.27057e-07
chr5	176513920	176525126	3069	FGFR4	+	1.44869	1.73421e-11	2.62542e-07	5.8845e-11	1.20373e-06
chr1	160965000	160991133	4830	F11R	-	1.43785	2.28825e-15	3.46419e-11	1.92385e-11	3.93543e-07
chr17	77020250	77045870	2886	C1QTNF1	+	1.39483	7.01494e-08	0.00106199	1.37532e-10	2.81335e-06
chr5	89770680	89810369	3285	POLR3G	+	1.35988	3.31632e-09	5.02057e-05	5.67603e-10	1.16109e-05
chr7	56078743	56119268	2118	PSPH	-	1.48922	7.77134e-14	1.1765e-09	2.21281e-11	4.52652e-07
chr20	55204357	55214338	2865	TFAP2C	+	1.5091	6.50218e-13	9.84365e-09	2.93646e-07	0.00600683
chr19	9964393	10047070	1861	OLFM2	-	1.41421	1.12453e-12	1.70243e-08	1.12812e-11	2.30769e-07
chr15	33010204	33026870	4138	GREM1	+	1.42312	3.3531e-11	5.07625e-07	9.25296e-12	1.89279e-07
chr5	33440897	33468196	2850	TARS	+	1.43201	5.80639e-13	8.79029e-09	8.35363e-12	1.70882e-07
chr5	150560612	150603654	3399	CCDC69	-	1.50834	5.96078e-09	9.02402e-05	1.2783e-10	2.61489e-06
chr21	41029253	41034815	3409	B3GALT5	+	1.49792	1.02049e-09	1.54492e-05	5.32792e-11	1.08988e-06
chr11	64591661	64612041	4939	CDC42BPG	-	1.51669	1.08724e-07	0.00164598	3.33747e-10	6.82712e-06
chr8	145699114	145701718	2183	FOXH1	-	1.38583	1.1123e-10	1.68392e-06	2.29357e-08	0.000469173
chr7	12370508	12443852	5583	VWDE	-	1.53347	3.11866e-10	4.72134e-06	2.75249e-07	0.00563049
chr7	22852251	22862421	728	TOMM7	-	1.41107	5.24967e-11	7.94747e-07	3.76002e-11	7.6915e-07
chrX	68725077	68752351	4019	FAM155B	+	1.45561	2.84183e-10	4.30225e-06	2.12214e-11	4.34105e-07
chr14	55308723	55369542	2925	GCH1	-	1.53982	1.67242e-08	0.000253188	1.24269e-10	2.54204e-06
chr12	129556270	130388212	5777	TMEM132D	-	1.44773	1.06676e-07	0.00161497	6.78538e-11	1.38802e-06
chr2	17721806	17837706	2005	VSNL1	+	1.46938	2.06688e-09	3.12906e-05	5.19077e-09	0.000106182
chr10	69644426	69678147	4094	SIRT1	+	1.51332	7.94169e-17	1.20229e-12	2.37253e-12	4.85325e-08
chr1	156123321	156147542	3303	SEMA4A	+	1.49315	5.32302e-07	0.00805852	1.86392e-10	3.81283e-06
chr3	109044987	109056419	2817	DPPA4	-	1.47591	1.09054e-13	1.65097e-09	1.55247e-12	3.17574e-08
chr11	62518434	62521656	2974	ZBTB3	-	1.45477	2.71222e-10	4.10603e-06	1.10218e-08	0.000225463
chr19	3880617	3928080	5036	ATCAY	+	1.50185	7.82817e-10	1.18511e-05	6.93613e-10	1.41886e-05
chr19	49251267	49258647	4246	FUT1	-	1.49607	4.85998e-07	0.00735752	3.56817e-11	7.29904e-07
chr12	105413561	105478341	7539	ALDH1L2	-	1.5375	3.0428e-09	4.60649e-05	1.44453e-11	2.95494e-07
chr11	65659691	65667997	1668	FOSL1	-	1.45635	3.14987e-07	0.0047686	1.25598e-10	2.56922e-06
chr9	71788970	71870124	4725	TJP2	+	1.59398	3.50631e-19	5.30821e-15	2.64268e-11	5.40586e-07
chr9	108006928	108153682	4540	SLC44A1	+	1.56649	6.56345e-18	9.93641e-14	5.80362e-13	1.18719e-08
chr6	33989627	34101443	3879	GRM4	-	1.55318	5.95728e-13	9.01872e-09	1.89311e-12	3.87255e-08
chr19	21106058	21133503	2331	ZNF85	+	1.56276	1.57767e-07	0.00238843	5.19395e-11	1.06247e-06
chr6	130758261	130764210	5021	TMEM200A	+	1.51252	6.66441e-10	1.00892e-05	2.76785e-12	5.66192e-08
chr22	39214455	39240017	5815	NPTXR	-	1.56889	3.65357e-15	5.53114e-11	1.05128e-12	2.15049e-08
chr6	15246526	15522253	5756	JARID2	+	1.57536	4.0625e-18	6.15022e-14	3.16252e-13	6.46925e-09
chr12	57853933	57866047	3602	GLI1	+	1.58576	1.06183e-10	1.6075e-06	4.36147e-12	8.92183e-08
chr7	45120035	45128493	4761	NACAD	-	1.4715	5.96652e-08	0.000903271	2.67167e-09	5.46516e-05
chr18	57567191	57571538	1936	PMAIP1	+	1.48815	1.0972e-09	1.66106e-05	1.22637e-12	2.50866e-08
chr17	73521782	73571290	3548	LLGL2	+	1.54814	2.19002e-09	3.31547e-05	2.15496e-12	4.40819e-08
chr11	77726760	77734320	1671	KCTD14	-	1.62922	2.38977e-09	3.61788e-05	9.67503e-12	1.97912e-07
chr18	74724738	74844774	4889	MBP	-	1.58158	2.85258e-08	0.000431851	9.53212e-09	0.000194989
chr12	2904107	2914587	3741	FKBP4	+	1.6348	2.10202e-19	3.18224e-15	1.41154e-13	2.88745e-09
chr19	57078889	57094262	7141	ZNF470	+	1.63867	2.5091e-11	3.79852e-07	1.59561e-12	3.26397e-08
chr19	589892	617159	3408	HCN2	+	1.64502	7.8097e-08	0.00118231	8.35555e-11	1.70921e-06
chr19	39514662	39523198	2322	FBXO27	-	1.59092	9.41435e-08	0.00142524	1.70724e-11	3.49234e-07
chr4	40425271	40631883	5141	RBM47	-	1.60126	1.37947e-18	2.08838e-14	1.37859e-13	2.82004e-09
chr7	25158269	25164980	5538	CYCS	-	1.59213	1.18702e-15	1.79702e-11	3.45178e-09	7.06096e-05
chr12	8286364	8287448	1084	POU5F1P3	-	1.53689	8.55431e-13	1.29504e-08	3.44141e-08	0.000703975
chr16	71560153	71572493	2176	CHST4	+	1.58059	1.09337e-09	1.65525e-05	1.23977e-12	2.53608e-08
chrX	114795176	114885179	3610	PLS3	+	1.66796	4.29605e-17	6.50378e-13	3.33729e-08	0.000682677
chr21	43159528	43187249	3872	RIPK4	-	1.66849	1.37078e-11	2.07523e-07	1.86813e-12	3.82146e-08
chr16	2039945	2044276	2051	SYNGR3	+	1.5947	5.24319e-12	7.93767e-08	4.53252e-13	9.27171e-09
chr17	7191570	7197876	1583	YBX2	-	1.58778	5.62091e-09	8.5095e-05	1.33878e-12	2.73862e-08
chr6	134490383	134639196	3201	SGK1	-	1.6228	3.9574e-11	5.99111e-07	5.95545e-13	1.21825e-08
chr7	26191846	26226756	3710	NFE2L3	+	1.64983	1.16617e-19	1.76547e-15	4.00082e-14	8.18407e-10
chr2	71409867	71454233	6300	PAIP2B	-	1.68573	2.15086e-17	3.25618e-13	7.79343e-14	1.59422e-09
chr8	128427856	128429441	1585	POU5F1B	+	1.54008	2.1244e-11	3.21612e-07	3.34859e-08	0.000684987
chr8	67579786	67774257	4563	C8orf44-SGK3	+	1.66022	9.1709e-08	0.00138838	1.54252e-11	3.15537e-07
chr7	97481428	97501854	2357	ASNS	-	1.66976	5.04902e-20	7.64372e-16	4.55838e-14	9.32463e-10
chr16	87863628	87903100	4543	SLC7A5	-	1.65547	8.84523e-17	1.33908e-12	7.26798e-10	1.48674e-05
chrX	24483343	24568583	12779	PDK3	+	1.7179	1.71881e-21	2.6021e-17	2.00483e-14	4.10108e-10
chr10	104209573	104216050	1592	LOC100505761	+	1.55749	1.60223e-07	0.00242562	2.8751e-07	0.0058813
chr9	19507449	19787017	10840	SLC24A2	-	1.68377	4.81423e-07	0.00728827	4.20209e-11	8.59579e-07
chr11	57252003	57283192	2534	SLC43A1	-	1.69019	6.32016e-12	9.56809e-08	1.77147e-13	3.62373e-09
chr12	51745832	51785200	4520	GALNT6	-	1.61804	2.92834e-09	4.43321e-05	2.95446e-13	6.04364e-09
chr19	12255708	12267546	1695	ZNF625	-	1.69826	1.31851e-08	0.000199609	3.23244e-12	6.61228e-08
chr7	121958477	122526813	6066	CADPS2	-	1.69657	5.16738e-10	7.8229e-06	3.80913e-13	7.79196e-09
chr8	128748314	128753680	2366	MYC	+	1.61877	5.57318e-14	8.43723e-10	1.62256e-14	3.31911e-10
chr19	53868967	53889841	6094	ZNF525	+	1.69839	1.82858e-17	2.76829e-13	1.59389e-14	3.26046e-10
chr19	52430687	52449011	2339	ZNF613	+	1.71199	4.39847e-11	6.65884e-07	2.22401e-13	4.54943e-09
chr15	75287875	75313836	3490	SCAMP5	+	1.63886	2.01623e-16	3.05237e-12	9.22399e-15	1.88686e-10
chr19	38924339	39078204	15391	RYR1	+	1.74191	1.35286e-10	2.0481e-06	3.19839e-07	0.00654262
chr8	441645	495331	1885	C8orf42	-	1.69539	4.04764e-15	6.12772e-11	2.20805e-14	4.51679e-10
chr9	133320093	133376661	1848	ASS1	+	1.72416	2.04785e-12	3.10024e-08	2.7264e-07	0.00557712
chr22	50920011	50924866	4246	ADM2	+	1.70391	4.29137e-12	6.4967e-08	1.02604e-13	2.09886e-09
chr10	12938624	13043704	2738	CCDC3	-	1.75496	1.51847e-08	0.000229882	3.30202e-12	6.75462e-08
chr19	36810617	36822620	1749	LOC100506930	-	1.74902	4.23343e-14	6.40899e-10	3.46967e-14	7.09755e-10
chr9	114287446	114306712	3721	ZNF483	+	1.74583	2.53485e-18	3.83751e-14	8.49037e-15	1.73679e-10
chr8	120885899	121063157	2631	DEPTOR	+	1.73245	2.22604e-07	0.00337	1.21417e-11	2.48371e-07
chr2	64069013	64118696	2168	UGP2	+	1.63698	2.10466e-11	3.18624e-07	1.19177e-13	2.43789e-09
chr4	123747862	123819390	6774	FGF2	+	1.66953	5.20325e-17	7.8772e-13	7.27689e-14	1.48856e-09
chr17	2699731	2941035	6663	RAP1GAP2	+	1.67649	4.21265e-17	6.37754e-13	2.78072e-15	5.68825e-11
chr12	102139274	102224645	5630	GNPTAB	-	1.77208	2.08296e-27	3.15339e-23	1.99758e-15	4.08624e-11
chr4	6322304	6422845	4300	PPP2R2C	-	1.75396	4.23811e-09	6.41607e-05	3.38025e-13	6.91464e-09
chr2	208627309	208634143	6564	FZD5	-	1.64286	1.78027e-11	2.69516e-07	1.47212e-15	3.01137e-11
chr3	170075472	170110950	3512	SKIL	+	1.73246	1.76431e-21	2.67099e-17	3.34644e-10	6.84547e-06
chr11	45261852	45307884	5157	SYT13	-	1.69336	4.68167e-10	7.08758e-06	6.44511e-15	1.31841e-10
chr4	84213613	84256306	4652	HPSE	-	1.795	1.74919e-07	0.0026481	1.01259e-10	2.07136e-06
chr19	10196805	10203928	2124	C19orf66	+	1.62846	1.11229e-08	0.00016839	2.73941e-07	0.00560373
chr12	118501397	118541810	5003	VSIG10	-	1.76957	2.81531e-22	4.2621e-18	8.18976e-16	1.6753e-11
chr7	1581870	1596066	6276	TMEM184A	-	1.72918	5.31193e-07	0.00804173	8.14276e-13	1.66568e-08
chr10	6469104	6622254	3276	PRKCQ	-	1.73408	2.48828e-11	3.767e-07	2.93986e-10	6.01378e-06
chr11	64494382	64512928	2310	RASGRP2	-	1.81654	5.34845e-09	8.09702e-05	3.11801e-13	6.37821e-09
chr11	5617864	5634188	3430	TRIM6	+	1.79015	1.21523e-16	1.83973e-12	3.19878e-15	6.54343e-11
chr2	73114511	73119289	1459	SPR	+	1.74746	1.84878e-08	0.000279886	1.3022e-13	2.66379e-09
chr7	30634180	30673648	2749	GARS	+	1.80316	4.30372e-23	6.5154e-19	1.86046e-16	3.80576e-12
chr15	57668704	57842921	7218	CGNL1	+	1.7805	4.35939e-19	6.59967e-15	5.44314e-08	0.00111345
chr5	36035118	36067023	2385	UGT3A2	-	1.79964	7.88084e-15	1.19308e-10	2.02971e-15	4.15198e-11
chr12	95910887	95945263	3467	USP44	-	1.77923	4.5221e-19	6.84601e-15	1.20017e-16	2.45506e-12
chr3	31702316	32023342	4213	OSBPL10	-	1.76297	1.10803e-18	1.67744e-14	2.61246e-16	5.34404e-12
chr1	151483861	151511167	5101	CGN	+	1.81872	3.94608e-17	5.97396e-13	1.98265e-15	4.0557e-11
chr7	1570367	1582679	3350	MAFK	+	1.73947	1.42826e-12	2.16224e-08	1.05184e-15	2.15164e-11
chr7	48128354	48148330	1838	UPP1	+	1.7454	1.59802e-10	2.41924e-06	4.20283e-15	8.59732e-11
chr12	72242073	72244763	2690	MRS2P2	-	1.85168	6.03601e-10	9.13792e-06	4.6442e-14	9.50017e-10
chr16	56716381	56718108	404	MT1X	+	1.86729	1.59908e-16	2.42085e-12	1.69562e-15	3.46855e-11
chr7	148823507	148880118	5492	ZNF398	+	1.83465	4.20223e-20	6.36176e-16	1.02282e-16	2.09229e-12
chr1	201434621	201438299	1516	PHLDA3	-	1.79312	1.09543e-16	1.65838e-12	2.0386e-16	4.17016e-12
chr10	121485558	121588662	4985	INPP5F	+	1.88102	6.97525e-26	1.05598e-21	3.74509e-17	7.66095e-13
chr1	183217371	183387634	5560	NMNAT2	-	1.79013	1.68869e-09	2.5565e-05	5.75161e-09	0.000117655
chr6	27215501	27224399	2865	PRSS16	+	1.80886	1.38628e-09	2.09868e-05	1.08595e-14	2.22141e-10
chr5	101569691	101632253	5332	SLCO4C1	-	1.77871	1.002e-08	0.000151692	1.19073e-14	2.43575e-10
chr1	53308182	53360247	4271	ZYG11A	+	1.88972	7.558e-10	1.14421e-05	4.58565e-14	9.3804e-10
chrX	70145429	70150975	2267	SLC7A3	-	1.87675	6.13656e-21	9.29015e-17	3.41899e-17	6.99389e-13
chr16	3138894	3142861	2463	ZSCAN10	-	1.78052	1.43166e-16	2.16739e-12	4.18105e-15	8.55275e-11
chr19	45409038	45412650	1180	APOE	+	1.80189	6.10692e-17	9.24527e-13	1.34919e-17	2.7599e-13
chr19	50936159	50969583	3598	MYBPC2	+	1.85413	5.86117e-07	0.00887322	8.93723e-09	0.00018282
chr17	34958024	34965407	1833	MRM1	+	1.85162	1.14249e-12	1.72962e-08	8.42622e-11	1.72367e-06
chr12	120427647	120532299	3081	CCDC64	+	1.83193	1.55203e-10	2.34963e-06	1.38484e-15	2.83282e-11
chr6	24403152	24425816	3348	MRS2	+	1.87513	9.27848e-25	1.40467e-20	1.07428e-17	2.19754e-13
chr7	150035406	150038763	741	RARRES2	-	1.81086	1.74112e-08	0.000263589	2.4584e-08	0.00050289
chr1	16524598	16539104	3029	ARHGEF19	-	1.87738	4.98988e-13	7.55418e-09	1.20342e-16	2.46171e-12
chr12	7941994	7948655	2098	NANOG	+	1.852	1.03854e-17	1.57224e-13	1.37362e-17	2.80988e-13
chr10	96997329	97050781	1451	PDLIM1	-	1.84877	1.03742e-17	1.57055e-13	5.66996e-18	1.15985e-13
chr19	50818764	50832634	3176	KCNC3	-	1.91023	2.83727e-07	0.00429535	3.05969e-11	6.25891e-07
chr19	38755097	38783254	1802	SPINT2	+	1.94121	9.29481e-27	1.40714e-22	4.83681e-18	9.89418e-14
chr7	2945709	3083509	4361	CARD11	-	1.8777	2.1716e-14	3.28759e-10	1.44802e-07	0.00296207
chr6	116440084	116447296	3290	COL10A1	-	1.94458	7.86534e-09	0.000119073	3.82905e-13	7.83271e-09
chr19	16771937	16799816	1625	TMEM38A	+	1.89138	3.39725e-07	0.0051431	7.69536e-12	1.57416e-07
chr19	51125233	51141302	2915	SYT3	-	1.80451	6.04297e-09	9.14845e-05	4.35458e-08	0.000890773
chrX	16804554	16862642	4396	TXLNG	+	1.91413	1.03385e-25	1.56515e-21	2.35709e-18	4.82166e-14
chr16	4932507	4987136	6238	PPL	-	1.88135	5.14307e-21	7.7861e-17	4.2126e-18	8.61729e-14
chr5	60047615	60140101	3881	ELOVL7	-	1.91473	7.99221e-08	0.00120994	1.98281e-07	0.00405604
chr2	220115000	220118638	1478	TUBA4A	-	1.75258	3.74337e-09	5.66709e-05	1.6833e-09	3.44337e-05
chr20	31290492	31331814	1911	COMMD7	-	1.84471	1.3013e-17	1.97004e-13	2.77729e-07	0.00568122
chr10	99092253	99094458	2205	FRAT2	-	1.87414	6.6452e-21	1.00602e-16	1.61778e-18	3.30933e-14
chr2	191273080	191367041	4797	MFSD6	+	1.91236	1.05727e-08	0.00016006	3.00811e-15	6.15339e-11
chr4	89299890	89364249	3889	HERC6	+	1.93976	2.1426e-09	3.24368e-05	1.28133e-14	2.62109e-10
chr19	49223841	49243970	3302	RASIP1	-	1.92558	9.28631e-09	0.000140585	1.78688e-14	3.65524e-10
chrX	9693452	9734005	1696	GPR143	-	1.94821	6.38704e-09	9.66934e-05	4.83612e-09	9.89278e-05
chr17	289770	295731	3620	FAM101B	-	1.8749	3.91827e-18	5.93187e-14	3.79485e-10	7.76275e-06
chr20	10015696	10037407	3823	ANKRD5	+	1.95865	2.14188e-15	3.24259e-11	7.91665e-15	1.61943e-10
chr15	41136245	41149853	2474	SPINT1	+	1.86445	2.92069e-14	4.42163e-10	8.38993e-19	1.71624e-14
chr5	145969067	146435700	2371	PPP2R2B	-	1.87458	6.44604e-12	9.75867e-08	6.93293e-18	1.4182e-13
chr19	15060990	15083730	1719	SLC1A6	-	1.97536	8.82491e-08	0.001336	9.97156e-14	2.03978e-09
chr6	111408780	111544606	2891	SLC16A10	+	2.01247	2.64941e-12	4.01094e-08	3.05769e-16	6.25481e-12
chr16	3062456	3064506	2050	CLDN9	+	2.00395	2.74169e-07	0.00415064	5.17651e-09	0.000105891
chr12	117890816	118406028	17008	KSR2	-	1.97364	4.4658e-11	6.76078e-07	1.8427e-16	3.76942e-12
chr19	52392487	52408305	3227	ZNF649	-	2.03029	2.94084e-29	4.45214e-25	2.66591e-19	5.45339e-15
chr21	45646721	45660834	3238	ICOSLG	-	1.98101	5.21138e-12	7.88951e-08	7.35985e-17	1.50553e-12
chr2	26531040	26541970	4396	GPR113	-	1.98998	1.02969e-07	0.00155885	1.92764e-11	3.94318e-07
chr20	37434347	37551667	6251	PPP1R16B	+	1.94707	4.69218e-17	7.10349e-13	1.1675e-18	2.38823e-14
chr11	45943195	45950647	2528	GYLTL1B	+	1.95033	3.88047e-17	5.87465e-13	5.7611e-19	1.17849e-14
chr13	99445740	99630338	7639	DOCK9	-	2.01372	1.19741e-14	1.81275e-10	9.51753e-18	1.94691e-13
chr6	28048481	28057340	2377	ZNF165	+	1.93524	5.9673e-08	0.00090339	3.68836e-15	7.54491e-11
chr14	92246266	92302849	5029	TC2N	-	1.97102	5.43999e-13	8.2356e-09	1.97043e-17	4.03072e-13
chr19	6494329	6502330	2287	TUBB4	-	1.8313	3.02568e-09	4.58057e-05	3.03457e-10	6.20752e-06
chr7	588833	752844	2554	PRKAR1B	-	1.9304	1.15329e-13	1.74597e-09	2.24296e-08	0.000458819
chr19	18284578	18288927	1032	IFI30	+	1.9051	2.07525e-07	0.00314173	5.15194e-16	1.05388e-11
chr17	37894161	37903538	2262	GRB7	+	1.96567	3.78957e-09	5.73703e-05	4.83748e-07	0.00989555
chr4	53226	88099	2860	ZNF595	+	1.96334	5.29233e-11	8.01206e-07	1.68248e-17	3.44168e-13
chr1	62660473	62678001	3990	L1TD1	+	1.9667	8.40249e-20	1.27205e-15	1.40473e-07	0.00287351
chr3	9540044	9595486	4880	LHFPL4	-	1.89171	2.05389e-10	3.10939e-06	2.75503e-19	5.63569e-15
chr6	18387580	18469105	5036	RNF144B	+	1.9499	1.24144e-07	0.00187941	3.62559e-15	7.41651e-11
chr19	6467217	6481798	2795	DENND1C	-	1.93332	4.79924e-10	7.26557e-06	4.92724e-18	1.00792e-13
chr19	1491164	1497924	1373	REEP6	+	2.00953	1.30975e-14	1.98282e-10	1.14734e-18	2.34699e-14
chr6	136663418	136871957	4608	MAP7	-	1.86631	1.56347e-09	2.36693e-05	1.64124e-14	3.35731e-10
chr22	45098381	45258664	1857	PRR5-ARHGAP8	+	1.98994	1.64607e-10	2.49199e-06	1.43573e-17	2.93692e-13
chr16	68678150	68732957	4276	CDH3	+	2.02466	4.94347e-24	7.48392e-20	1.45892e-20	2.98436e-16
chr3	45123768	45187914	6007	CDCP1	-	1.97096	1.15495e-15	1.74848e-11	5.88999e-20	1.20486e-15
chr2	47596286	47614167	1718	EPCAM	+	1.90112	2.88352e-12	4.36537e-08	1.52639e-17	3.12238e-13
chr19	6677845	6720662	5101	C3	-	2.10259	1.77961e-11	2.69415e-07	7.83347e-17	1.60242e-12
chr22	40428335	40432581	4246	LOC100130899	+	1.92806	5.3545e-10	8.10617e-06	5.30088e-15	1.08435e-10
chr12	6456008	6484390	3481	SCNN1A	-	1.95086	8.1982e-13	1.24113e-08	3.83629e-15	7.84752e-11
chr22	45148437	45258664	1725	ARHGAP8	+	2.00588	1.19152e-10	1.80385e-06	7.78474e-18	1.59245e-13
chr4	84457652	84527026	2534	AGPAT9	+	2.05188	5.01525e-07	0.00759259	4.3218e-08	0.000884068
chr8	67624652	67774257	4469	SGK3	+	2.04345	3.06677e-10	4.64279e-06	2.75043e-16	5.62628e-12
chr11	134146274	134189458	2944	GLB1L3	+	1.99222	2.61136e-09	3.95334e-05	1.9376e-07	0.00396356
chr16	68771194	68869444	4815	CDH1	+	2.02729	1.56738e-16	2.37286e-12	8.96278e-12	1.83343e-07
chr18	21269561	21535029	10505	LAMA3	+	2.06205	3.10877e-07	0.00470636	7.90074e-09	0.000161618
chr1	226073981	226076846	1626	LEFTY1	-	1.86603	1.35701e-07	0.00205438	3.25581e-08	0.000666008
chr16	67233027	67237927	2512	ELMO3	+	2.12974	9.04688e-10	1.36961e-05	1.57163e-15	3.21492e-11
chr11	63341943	63381909	1385	PLA2G16	-	2.00095	1.31329e-14	1.9882e-10	7.39148e-17	1.512e-12
chrX	48770458	48776413	2187	PIM2	-	1.98464	9.54941e-18	1.44569e-13	1.15007e-20	2.35259e-16
chr7	144052488	144077725	5488	ARHGEF5	+	2.09512	2.11617e-19	3.20367e-15	1.57951e-20	3.23106e-16
chr1	209958967	209979520	4505	IRF6	-	2.02847	3.13704e-10	4.74917e-06	3.68597e-14	7.54002e-10
chr12	56864735	56882181	2623	GLS2	-	2.10609	1.49461e-11	2.26269e-07	2.69111e-13	5.50493e-09
chr19	14164178	14169971	2260	PALM3	-	2.07338	4.75181e-19	7.19377e-15	8.90263e-12	1.82112e-07
chr21	43919741	44001550	3094	SLC37A1	+	2.03983	1.03284e-13	1.56362e-09	1.40666e-19	2.87747e-15
chr3	68780916	68981711	2232	FAM19A4	-	2.08823	2.08384e-08	0.000315472	4.89596e-14	1.00152e-09
chr7	27870192	28220437	3199	JAZF1	-	2.00417	2.26019e-13	3.4217e-09	1.98089e-07	0.00405212
chr6	42068856	42110715	6742	C6orf132	-	1.97603	4.41898e-13	6.68989e-09	9.37693e-21	1.91815e-16
chr7	143956088	143983096	4204	LOC728377	-	2.1878	2.06756e-12	3.13009e-08	5.64472e-18	1.15468e-13
chr16	88744089	88752882	1713	SNAI3	-	2.12018	3.34472e-10	5.06357e-06	9.46862e-17	1.9369e-12
chr1	28261503	28285663	1873	SMPDL3B	+	1.94192	1.66607e-08	0.000252226	1.34297e-11	2.74718e-07
chr1	27331510	27339333	2374	FAM46B	-	1.99343	1.56309e-14	2.36637e-10	4.73037e-12	9.67644e-08
chr19	41699114	41713444	2621	CYP2S1	+	2.11775	1.4874e-22	2.25178e-18	6.79096e-23	1.38916e-18
chr6	55921387	56112378	4173	COL21A1	-	2.22328	1.2014e-08	0.000181881	1.89883e-11	3.88425e-07
chr15	41164411	41166487	1705	RHOV	-	2.12551	5.17565e-07	0.00783542	1.14671e-11	2.34571e-07
chr20	33759773	33765165	1450	PROCR	+	2.19286	8.60969e-19	1.30342e-14	1.47597e-21	3.01925e-17
chr11	706119	727727	3141	EPS8L2	+	2.0674	5.41204e-13	8.19329e-09	9.46595e-21	1.93635e-16
chr17	37783176	37792878	1844	PPP1R1B	+	2.2087	1.66679e-14	2.52336e-10	1.63404e-10	3.34259e-06
chr19	6464259	6467230	1106	CRB3	+	2.10436	3.82857e-09	5.79607e-05	3.06965e-19	6.27929e-15
chr19	6752172	6767523	2356	SH2D3A	-	2.11811	1.1354e-11	1.71888e-07	3.81008e-20	7.79389e-16
chr5	176047209	176057557	1450	SNCB	-	2.0765	1.10727e-07	0.00167629	1.26847e-16	2.59478e-12
chr5	172741725	172756506	5343	STC2	-	2.14752	2.87263e-18	4.34887e-14	1.53356e-23	3.13706e-19
chr3	113666747	113681827	3776	ZDHHC23	+	2.18155	7.49291e-17	1.13435e-12	9.86298e-22	2.01757e-17
chr1	27276046	27286901	1803	C1orf172	-	2.08807	1.30153e-08	0.000197039	3.99249e-18	8.16705e-14
chr14	63173944	63511955	3299	KCNH5	-	2.14683	6.41417e-07	0.00971041	7.54295e-08	0.00154299
chr1	87597608	87602352	3344	LOC339524	+	2.14517	4.60223e-07	0.00696732	2.58279e-09	5.28336e-05
chr7	121713597	121784344	5871	AASS	-	2.28614	1.52037e-35	2.30169e-31	5.65839e-20	1.15748e-15
chr16	2069520	2070756	1016	NPW	+	2.15307	6.71958e-09	0.000101728	5.30674e-10	1.08555e-05
chr12	133195402	133198972	1908	P2RX2	+	2.19916	3.35152e-08	0.000507386	9.13543e-13	1.86874e-08
chr1	12627938	12677820	1806	DHRS3	-	2.16807	3.90375e-10	5.90988e-06	6.75715e-21	1.38224e-16
chr1	201349965	201368669	2839	LAD1	-	2.13629	3.76459e-08	0.000569921	3.11843e-14	6.37905e-10
chr19	281043	291169	1377	PPAP2C	-	2.23492	1.80509e-19	2.73273e-15	2.20726e-12	4.51516e-08
chr8	120220609	120257914	2820	MAL2	+	2.17928	5.95864e-17	9.02079e-13	6.59849e-25	1.34979e-20
chr4	88896801	88904563	1625	SPP1	+	2.35006	3.59275e-22	5.43906e-18	2.6128e-23	5.34474e-19
chr5	128301212	128369335	2838	SLC27A6	+	2.28539	7.49011e-09	0.000113393	1.5357e-15	3.14142e-11
chr17	9548949	9633003	4068	USP43	+	2.21778	5.99222e-10	9.07163e-06	2.01519e-20	4.12228e-16
chr4	6202459	6235663	1485	LOC285484	+	2.36103	1.60569e-08	0.000243086	5.42904e-08	0.00111056
chr1	11708417	11714888	1715	FBXO2	-	2.22309	5.5641e-16	8.42349e-12	3.69276e-24	7.5539e-20
chr4	75230859	75254477	4628	EREG	+	2.29696	2.11645e-20	3.20409e-16	2.35028e-09	4.80774e-05
chr14	65007185	65009954	2769	HSPA2	+	2.16417	3.44101e-12	5.20935e-08	1.71616e-24	3.51058e-20
chr7	140103842	140126050	952	RAB19	+	2.21928	2.83387e-07	0.0042902	1.98539e-11	4.06131e-07
chr19	30017490	30055226	1243	VSTM2B	+	2.37503	1.25583e-09	1.9012e-05	7.56463e-13	1.54742e-08
chr1	15898193	15911605	3154	AGMAT	-	2.2766	1.65945e-11	2.51224e-07	5.61577e-20	1.14876e-15
chr19	51322403	51327043	874	KLK1	-	2.22087	3.05903e-07	0.00463106	3.96546e-08	0.000811174
chr8	145637797	145641917	2318	SLC39A4	-	2.30295	2.85695e-09	4.32514e-05	5.1925e-08	0.00106218
chr1	43735664	43739673	1786	TMEM125	+	2.23948	2.58224e-11	3.90925e-07	3.27451e-22	6.69833e-18
chr1	161007421	161008774	672	TSTD1	-	2.4024	4.66332e-12	7.0598e-08	6.74525e-21	1.37981e-16
chr8	9757573	9760839	2922	LOC157627	-	2.37564	8.32548e-18	1.26039e-13	2.90389e-23	5.9402e-19
chr19	38899697	38916945	3218	RASGRP4	-	2.33892	1.36487e-09	2.06628e-05	4.66372e-11	9.54011e-07
chr9	116111811	116133513	2348	BSPRY	+	2.23135	4.16019e-07	0.00629811	1.24305e-08	0.000254278
chr19	4183350	4224811	4026	ANKRD24	+	2.25328	6.79649e-14	1.02892e-09	4.69499e-14	9.60407e-10
chr2	228549925	228582745	3767	SLC19A3	-	2.32935	5.23501e-12	7.92529e-08	6.81262e-21	1.39359e-16
chr5	137588068	137610253	1931	GFRA3	-	2.39523	2.63568e-10	3.99015e-06	1.43492e-14	2.93528e-10
chr17	42030106	42081837	1052	PYY	-	2.26186	2.18303e-07	0.00330489	2.20699e-10	4.51461e-06
chr3	54666150	54673884	3138	ESRG	-	2.27282	3.48586e-20	5.27725e-16	8.2505e-10	1.68772e-05
chr1	63788729	63790797	2068	FOXD3	+	2.25109	1.95809e-11	2.96435e-07	2.17181e-17	4.44266e-13
chrX	132435063	132549205	3714	GPC4	-	2.3262	1.66031e-23	2.51354e-19	5.7007e-09	0.000116613
chr12	117645946	117799607	12285	NOS1	-	2.3678	9.88556e-12	1.49657e-07	9.79529e-12	2.00372e-07
chr1	207191865	207206101	5502	C1orf116	-	2.37607	8.77001e-10	1.32769e-05	5.91231e-16	1.20942e-11
chr19	38810483	38819649	2655	KCNK6	+	2.31252	5.86503e-12	8.87907e-08	2.30664e-24	4.71847e-20
chr12	8975149	9029377	5188	A2ML1	+	2.30278	4.93671e-09	7.47369e-05	7.2675e-11	1.48664e-06
chr19	3777966	3786415	2138	MATK	-	2.31258	2.89606e-11	4.38435e-07	1.70692e-23	3.49167e-19
chr9	77337410	77503010	8425	TRPM6	-	2.35984	6.39316e-08	0.000967861	1.55454e-11	3.17996e-07
chr20	6055491	6104191	5151	FERMT1	-	2.27183	3.53669e-14	5.35419e-10	1.01178e-08	0.000206969
chrX	16964813	17171403	7953	REPS2	+	2.35472	5.75553e-11	8.7133e-07	3.22384e-22	6.59468e-18
chr3	46619075	46623952	2163	TDGF1	+	2.32701	5.04442e-19	7.63675e-15	1.61507e-19	3.3038e-15
chr1	226124297	226129083	2187	LEFTY2	-	2.31053	2.80103e-11	4.24048e-07	2.47835e-10	5.06972e-06
chr11	93754377	93847374	5951	HEPHL1	+	2.45006	6.47826e-11	9.80743e-07	1.6009e-10	3.2748e-06
chr19	39687603	39692522	1973	NCCRP1	+	2.44346	5.95482e-11	9.015e-07	4.54508e-12	9.29741e-08
chr9	17578952	17797122	2728	SH3GL2	+	2.34651	1.48214e-08	0.000224381	2.63745e-19	5.39517e-15
chr1	111889194	111895639	2346	C1orf88	+	2.48511	9.10961e-12	1.3791e-07	1.19613e-19	2.44681e-15
chr11	69587796	69590171	1220	FGF4	-	2.5282	3.40035e-12	5.14779e-08	1.16199e-19	2.37697e-15
chr15	89346673	89418585	8840	ACAN	+	2.51544	1.82058e-13	2.75618e-09	1.21407e-20	2.48349e-16
chr1	1950767	1962192	1925	GABRD	+	2.36935	2.10328e-08	0.000318416	1.46439e-07	0.00299555
chr22	40390952	40426043	2071	FAM83F	+	2.35458	2.68787e-12	4.06917e-08	1.3782e-09	2.81925e-05
chr19	45574757	45579688	1586	ZNF296	-	2.35581	2.58105e-12	3.90746e-08	4.44104e-22	9.08459e-18
chr19	3933100	3942414	1126	ITGB1BP3	+	2.40163	9.4428e-13	1.42955e-08	5.4345e-18	1.11168e-13
chr8	73921096	73959987	2960	TERF1	+	2.36815	1.11615e-21	1.68974e-17	2.14777e-10	4.39348e-06
chr19	11685474	11689801	1631	ACP5	-	2.48906	2.70288e-13	4.09189e-09	2.90423e-22	5.94089e-18
chr11	34460471	34493607	2300	CAT	+	2.51529	1.36705e-13	2.06958e-09	3.11798e-23	6.37814e-19
chr4	89378267	89427314	3513	HERC5	+	2.54686	2.53136e-24	3.83223e-20	1.12773e-26	2.30688e-22
chr4	48018790	48039080	2190	NIPAL1	+	2.51125	2.54524e-10	3.85324e-06	1.51528e-16	3.09965e-12
chr1	17081400	17090975	4396	MST1P9	-	2.57472	1.10118e-11	1.66708e-07	2.8957e-14	5.92345e-10
chr1	202559724	202612581	7613	SYT2	-	2.32698	2.45877e-10	3.72233e-06	3.24831e-11	6.64475e-07
chr17	37366788	37382040	3277	STAC2	-	2.57002	1.72428e-12	2.61039e-08	3.57503e-10	7.31307e-06
chr22	44275557	44287893	2540	PNPLA5	-	2.47285	1.86612e-10	2.82512e-06	1.12544e-17	2.3022e-13
chr16	2902727	2908171	1386	PRSS22	-	2.47323	3.17107e-08	0.000480068	5.4185e-12	1.10841e-07
chr20	43374487	43380954	2532	KCNK15	+	2.41104	5.69141e-12	8.61622e-08	1.32003e-17	2.70024e-13
chr8	95653363	95719694	3806	ESRP1	+	2.41424	1.69067e-18	2.55951e-14	9.87279e-30	2.01958e-25
chr19	35067637	35068596	602	LOC643719	-	2.4949	1.9894e-09	3.01175e-05	1.48042e-13	3.02836e-09
chrX	109763539	109766249	2710	TDGF1P3	+	2.4465	6.20184e-23	9.38896e-19	1.10828e-24	2.2671e-20
chr1	161228516	161255240	1424	PCP4L1	+	2.47888	1.76131e-08	0.000266644	2.01362e-11	4.11905e-07
chr17	61554421	61575741	4969	ACE	+	2.50273	2.44199e-11	3.69693e-07	2.88076e-21	5.89287e-17
chr12	7966396	8025495	2195	SLC2A14	-	2.59728	1.93904e-13	2.93552e-09	1.10801e-22	2.26654e-18
chr19	34175433	34264414	2479	CHST8	+	2.44335	6.07339e-15	9.19451e-11	4.34613e-29	8.89044e-25
chr20	361307	378203	2452	TRIB3	+	2.53466	5.79025e-17	8.76585e-13	4.95364e-27	1.01332e-22
chr7	8152814	8302185	2385	ICA1	-	2.53797	7.79793e-16	1.18053e-11	7.2209e-27	1.47711e-22
chr1	43747556	43751250	1475	C1orf210	-	2.46189	3.91722e-10	5.93028e-06	1.20284e-23	2.46052e-19
chr16	610421	615529	2217	C16orf11	+	2.45075	1.54947e-08	0.000234574	2.08583e-14	4.26678e-10
chr3	169755734	169803183	2013	GPR160	+	2.48463	1.8031e-16	2.72971e-12	5.57434e-22	1.14029e-17
chr17	7163221	7166264	2009	CLDN7	-	2.45077	3.67712e-16	5.56678e-12	6.48472e-31	1.32651e-26
chr4	42112869	42154895	8850	BEND4	-	2.58601	3.9372e-32	5.96053e-28	7.96723e-08	0.00162978
chr11	34654010	34684834	5451	EHF	+	2.57792	3.60005e-10	5.45012e-06	6.60833e-18	1.3518e-13
chr7	143880547	143883173	2626	CTAGE4	+	2.5795	6.99069e-12	1.05832e-07	3.01864e-14	6.17493e-10
chr1	248020500	248043438	5156	TRIM58	+	2.63478	8.12233e-14	1.22964e-09	4.51738e-07	0.00924076
chr1	12123433	12204264	3686	TNFRSF8	+	2.57166	1.79093e-20	2.71128e-16	1.29262e-28	2.64419e-24
chr5	132083136	132089856	2355	CCNI2	+	2.50864	5.94616e-08	0.000900189	5.67918e-09	0.000116173
chr11	130029681	130080257	3300	ST14	+	2.51485	7.68942e-17	1.1641e-12	7.45834e-22	1.52568e-17
chr3	32023265	32033228	3206	ZNF860	+	2.5644	2.63467e-11	3.98862e-07	3.66466e-08	0.000749644
chr1	53361581	53387446	1590	ECHDC2	-	2.66918	2.56933e-11	3.88971e-07	6.43246e-20	1.31582e-15
chr11	102706527	102714342	1828	MMP3	-	2.40815	6.21712e-10	9.4121e-06	2.12011e-10	4.3369e-06
chr7	20174278	20257013	9158	MACC1	-	2.69662	2.54737e-22	3.85647e-18	5.86044e-13	1.19881e-08
chr10	99526507	99531756	1883	SFRP5	-	2.7292	1.68658e-15	2.55332e-11	1.75558e-25	3.59122e-21
chr21	37504064	37528606	1575	LOC100506428	-	2.56526	2.02243e-08	0.000306176	9.58428e-13	1.96056e-08
chr1	85279085	85358896	1721	LPAR3	-	2.76446	3.13334e-18	4.74357e-14	1.57963e-23	3.2313e-19
chr20	43380444	43438979	5210	RIMS4	-	2.62503	5.43202e-29	8.22353e-25	3.58826e-22	7.34015e-18
chr21	37507262	37518860	1112	CBR3	+	2.52655	3.27949e-09	4.96482e-05	1.83113e-08	0.000374576
chr11	65554504	65564690	3022	OVOL1	+	2.71979	9.77244e-14	1.47945e-09	2.65369e-21	5.42839e-17
chr2	27477439	27485960	2093	SLC30A3	-	2.68704	2.71094e-13	4.10409e-09	6.2053e-22	1.26936e-17
chr5	78365546	78385897	2651	BHMT2	+	2.53444	4.03551e-08	0.000610936	4.79075e-12	9.79996e-08
chr6	126070731	126082415	2672	HEY2	+	2.79327	1.64542e-28	2.491e-24	2.22707e-30	4.55569e-26
chr1	156611739	156629320	3466	BCAN	+	2.68646	5.2462e-12	7.94222e-08	7.71815e-22	1.57882e-17
chr1	85391265	85462796	3044	MCOLN2	-	2.76501	8.42564e-10	1.27556e-05	1.66366e-11	3.40319e-07
chr20	3208062	3218835	3252	SLC4A11	-	2.75265	6.64103e-23	1.00538e-18	7.62331e-24	1.55942e-19
chr19	6772721	6857371	2888	VAV1	+	2.71316	1.17774e-09	1.78299e-05	1.07124e-12	2.19132e-08
chr5	78407603	78428113	2500	BHMT	+	2.73798	1.01337e-10	1.53415e-06	5.08882e-14	1.04097e-09
chr12	57849095	57851791	2437	INHBE	+	2.88433	2.02495e-19	3.06557e-15	1.25755e-29	2.57244e-25
chr7	139138087	139168457	1544	KLRG2	-	2.77159	4.26371e-16	6.45483e-12	2.25177e-30	4.60623e-26
chr19	37234379	37263716	7721	ZNF850	-	2.8819	1.45129e-53	2.19711e-49	1.34666e-36	2.75473e-32
chr15	41245635	41248717	1560	CHAC1	+	2.82992	1.71632e-26	2.59834e-22	2.03129e-34	4.15521e-30
chr14	77597612	77608134	3408	ZDHHC22	-	2.65261	3.01657e-14	4.56679e-10	1.48571e-08	0.000303918
chr7	100318422	100321323	1330	EPO	+	2.68482	9.56933e-09	0.00014487	8.97202e-12	1.83532e-07
chr20	44451854	44455953	681	TNNC2	-	2.67626	5.36919e-09	8.12841e-05	4.8478e-11	9.91666e-07
chr17	4643318	4649410	2411	ZMYND15	+	2.76363	2.74062e-09	4.14902e-05	1.18938e-10	2.433e-06
chr17	58227301	58236906	1154	CA4	+	2.97275	2.37641e-13	3.59764e-09	3.3625e-21	6.87834e-17
chr1	6161846	6240194	9663	CHD5	-	2.84366	3.01565e-13	4.56539e-09	2.55855e-19	5.23377e-15
chr7	51083908	51384515	5310	COBL	-	2.84889	1.97253e-33	2.98621e-29	1.98681e-37	4.06422e-33
chr18	44259080	44337039	2623	ST8SIA5	-	2.90428	4.3354e-12	6.56337e-08	5.28744e-10	1.0816e-05
chr20	35504569	35522632	2041	C20orf118	+	2.8748	5.52353e-21	8.36207e-17	2.57605e-21	5.26956e-17
chr17	4935896	4938727	2415	GPR172B	-	2.99783	1.64499e-10	2.49035e-06	3.0405e-09	6.21964e-05
chr19	12936295	12946230	1328	RTBDN	-	2.9147	4.38448e-12	6.63766e-08	7.46174e-18	1.52637e-13
chr2	27600097	27603611	2158	ZNF513	-	3.04305	3.67274e-27	5.56017e-23	1.2221e-33	2.49992e-29
chr7	143268889	143271244	2355	CTAGE15P	+	2.82657	5.21561e-10	7.89592e-06	2.09912e-07	0.00429395
chr21	37442284	37445462	1245	CBR1	+	2.8813	4.07858e-34	6.17456e-30	5.39966e-32	1.10455e-27
chr20	33814538	33864804	4333	MMP24	+	2.89862	2.86077e-25	4.33091e-21	1.21618e-38	2.48782e-34
chr21	37441939	37498938	1221	LOC100133286	-	2.89688	1.25979e-27	1.90719e-23	2.38753e-30	4.88393e-26
chr16	71660069	71675868	2234	MARVELD3	+	2.8624	4.55881e-16	6.90158e-12	5.78062e-35	1.18248e-30
chr2	220154344	220174295	3784	PTPRN	-	2.96513	3.36304e-19	5.09131e-15	8.0309e-34	1.6428e-29
chr4	206388	249773	2607	ZNF876P	+	3.10332	8.20453e-31	1.24208e-26	6.93293e-36	1.4182e-31
chr16	3077867	3085542	1811	CCDC64B	-	2.91534	3.38413e-13	5.12323e-09	1.58695e-28	3.24626e-24
chrX	19007424	19140755	4853	GPR64	-	2.91619	4.64311e-20	7.0292e-16	2.99405e-14	6.12463e-10
chr7	33169151	33645680	4019	BBS9	+	3.07896	2.53634e-43	3.83976e-39	5.6371e-20	1.15313e-15
chr16	68262449	68270136	4021	ESRP2	-	3.15572	4.07687e-47	6.17197e-43	2.70515e-28	5.53366e-24
chr1	10057254	10076078	655	RBP7	+	2.93193	3.3753e-09	5.10986e-05	4.2543e-15	8.70259e-11
chr6	106959729	107018334	7552	AIM1	+	2.9977	4.62133e-21	6.99623e-17	5.01697e-39	1.02627e-34
chr10	135043777	135045062	1157	UTF1	+	2.87205	2.50394e-15	3.79071e-11	3.13505e-10	6.41306e-06
chr8	144656954	144660513	1695	NAPRT1	-	3.19133	1.31759e-25	1.9947e-21	2.90345e-20	5.93929e-16
chr5	135266005	135277367	1794	FBXL21	+	3.1622	9.81934e-12	1.48655e-07	2.22604e-10	4.55359e-06
chr20	35520226	35580246	3189	SAMHD1	-	3.04907	1.54874e-33	2.34464e-29	6.70139e-19	1.37084e-14
chr12	121078421	121105127	1604	CABP1	+	3.14313	1.88243e-14	2.84981e-10	8.9749e-15	1.8359e-10
chr11	66059372	66064135	2530	TMEM151A	+	2.96818	6.63609e-09	0.000100464	6.91748e-15	1.41504e-10
chr1	207818457	207897036	1837	CR1L	+	3.30569	6.48096e-15	9.81153e-11	1.65788e-20	3.39136e-16
chr3	57231943	57234280	1173	HESX1	-	3.10987	6.30754e-14	9.54899e-10	1.03005e-12	2.10706e-08
chr2	74785009	74875164	2543	C2orf65	-	3.08925	4.95604e-09	7.50296e-05	1.01857e-11	2.08359e-07
chr1	6475293	6479979	4260	HES2	-	3.16734	6.06686e-12	9.18462e-08	2.66479e-16	5.45109e-12
chrX	13587693	13651694	2432	EGFL6	+	3.24674	1.91444e-14	2.89828e-10	5.62882e-23	1.15143e-18
chr3	121706169	121741127	2888	ILDR1	-	3.08646	5.10214e-09	7.72413e-05	7.87672e-22	1.61126e-17
chr11	66330934	66336047	2014	CTSF	-	3.22872	1.66394e-23	2.51904e-19	9.60433e-40	1.96466e-35
chr3	186838740	186857263	703	RPL39L	-	3.09945	5.28022e-12	7.99373e-08	5.98121e-29	1.22352e-24
chr4	8868772	8873543	1896	HMX1	-	3.38495	5.80294e-16	8.78507e-12	8.68723e-15	1.77706e-10
chr19	21579920	21610296	4954	ZNF493	+	3.27136	2.8859e-28	4.36896e-24	3.22944e-42	6.60615e-38
chr2	121974163	122042778	9286	TFCP2L1	-	3.27715	2.74044e-28	4.14874e-24	2.07932e-41	4.25345e-37
chr12	41086357	41464094	3427	CNTN1	+	3.19579	2.18417e-16	3.30661e-12	6.21472e-21	1.27128e-16
chr5	140535579	140537990	2411	PCDHB17	+	3.29799	7.971e-12	1.20673e-07	3.347e-07	0.00684662
chr11	394216	404908	2809	PKP3	+	3.20902	6.4236e-15	9.72469e-11	3.45558e-31	7.06874e-27
chr1	177975274	178007142	2974	LOC730102	-	3.29737	4.16907e-13	6.31156e-09	1.70265e-17	3.48295e-13
chr17	4636827	4643223	2324	CXCL16	-	3.30255	2.46815e-21	3.73654e-17	6.2781e-40	1.28425e-35
chr17	10424464	10452940	6086	MYH2	-	3.34538	4.84822e-13	7.33972e-09	1.83567e-12	3.75505e-08
chr8	95649512	95651695	2183	LOC100288748	-	3.08833	8.87469e-08	0.00134354	1.25834e-19	2.57406e-15
chr20	31350190	31397162	4336	DNMT3B	+	3.27573	2.97985e-34	4.51119e-30	4.34493e-08	0.000888799
chr13	37006408	37017019	1965	CCNA1	+	3.26693	2.87697e-12	4.35544e-08	1.13893e-31	2.32979e-27
chr1	207627644	207663240	4170	CR2	+	3.15147	7.74388e-10	1.17235e-05	1.17754e-24	2.40877e-20
chr16	67918780	67920271	633	NRN1L	+	3.52574	1.55572e-15	2.35521e-11	2.84804e-18	5.82595e-14
chr16	74746855	74808729	2427	FA2H	-	3.33232	1.29587e-15	1.96182e-11	7.14066e-36	1.46069e-31
chr19	49384221	49401996	1760	TULP2	-	3.47709	2.02743e-14	3.06933e-10	1.19925e-13	2.45319e-09
chr20	5282685	5295015	1155	PROKR2	-	3.2873	1.03429e-10	1.56581e-06	2.21847e-20	4.5381e-16
chr1	24882566	24935818	3990	C1orf130	+	3.30476	1.03499e-10	1.56687e-06	8.20635e-15	1.67869e-10
chr5	79852573	79866304	3935	ANKRD34B	-	3.37548	5.52007e-11	8.35683e-07	4.6851e-15	9.58385e-11
chr19	51559462	51568367	1258	KLK13	-	3.33881	6.79434e-13	1.0286e-08	6.21534e-16	1.27141e-11
chr17	4802947	4806227	3082	C17orf107	+	3.63039	1.46949e-21	2.22466e-17	3.34518e-33	6.8429e-29
chr11	63228875	63258680	3113	HRASLS5	-	3.54254	2.34854e-27	3.55546e-23	3.15713e-45	6.45822e-41
chr19	10683346	10697991	1751	AP1M2	-	3.42396	2.27949e-19	3.45092e-15	2.00199e-50	4.09528e-46
chr4	5564145	5711275	4848	EVC2	-	3.40741	1.59988e-11	2.42206e-07	9.23124e-41	1.88834e-36
chr17	7491497	7493488	1394	SOX15	-	3.55321	1.56331e-27	2.36669e-23	7.62096e-20	1.55894e-15
chr16	84224722	84230772	2304	ADAD2	+	3.40909	1.39329e-11	2.1093e-07	3.36901e-11	6.89165e-07
chr19	44300078	44306613	2501	LYPD5	-	3.73701	1.06324e-16	1.60964e-12	4.56716e-18	9.34258e-14
chr18	36786887	37331959	2147	LOC647946	-	3.75128	2.15377e-20	3.2606e-16	2.57563e-10	5.26871e-06
chr19	37288451	37319013	1054	LOC284408	+	3.73103	3.9566e-17	5.98989e-13	3.46087e-13	7.07955e-09
chr9	32783496	32789199	5383	TMEM215	+	3.60445	4.29329e-15	6.4996e-11	1.71238e-17	3.50285e-13
chr17	8700427	8702667	2240	MFSD6L	-	3.62693	1.26581e-12	1.91631e-08	1.61809e-28	3.30996e-24
chr19	38314362	38345836	1715	LOC100631378	-	3.83432	2.56915e-16	3.88944e-12	2.08593e-15	4.26698e-11
chr5	140625146	140627801	2655	PCDHB15	+	3.82919	1.39809e-21	2.11658e-17	1.73297e-48	3.54496e-44
chr3	109012634	109035364	1383	DPPA2	-	4.00745	9.60031e-29	1.45339e-24	1.57937e-49	3.23076e-45
chr6	123537482	123957942	4475	TRDN	-	4.02403	8.50421e-23	1.28745e-18	5.51256e-43	1.12765e-38
chr5	178487606	178507691	2373	ZNF354C	+	3.88035	2.63033e-12	3.98205e-08	3.56113e-47	7.28465e-43
chr17	33738080	33759543	2390	SLFN12	-	3.95871	2.6078e-20	3.94795e-16	1.1472e-23	2.34672e-19
chr7	12610202	12693228	3246	SCIN	+	3.9251	4.80332e-16	7.27175e-12	3.92784e-37	8.03478e-33
chr10	42970938	42990785	2306	LOC84856	+	3.98899	5.4688e-16	8.27922e-12	3.92824e-07	0.00803561
chr19	55434876	55458873	3421	NLRP7	-	3.86212	7.66048e-15	1.15972e-10	5.30889e-24	1.08599e-19
chr12	65444403	65515346	2240	WIF1	-	3.8952	8.13792e-15	1.232e-10	2.20886e-07	0.00451844
chr10	75391411	75401515	1541	MYOZ1	-	4.14103	7.6008e-19	1.15069e-14	1.02301e-23	2.09268e-19
chr17	38171613	38174066	1759	CSF3	+	4.00187	2.90187e-17	4.39314e-13	2.13141e-23	4.36002e-19
chr19	55477710	55512510	3575	NLRP2	+	3.87315	1.00102e-07	0.00151545	1.68198e-63	3.44066e-59
chr19	11877814	11894893	4448	ZNF441	+	4.16412	8.67283e-20	1.31298e-15	4.72052e-31	9.65629e-27
chr16	23194039	23228200	3499	SCNN1G	+	4.1851	2.51223e-17	3.80327e-13	3.7762e-09	7.7246e-05
chr8	99076749	99105838	1550	C8orf47	+	4.17149	3.07863e-20	4.66074e-16	9.00218e-28	1.84149e-23
chr20	60790016	60795323	2680	HRH3	-	4.16065	4.55221e-29	6.89159e-25	2.10733e-08	0.000431075
chr7	63980254	64023505	3050	ZNF680	-	4.03839	2.87645e-10	4.35466e-06	5.74559e-62	1.17532e-57
chr15	85359910	85416713	10917	ALPK3	+	4.41619	1.72567e-54	2.61249e-50	7.28669e-57	1.49057e-52
chr19	19903519	19932560	3324	ZNF506	-	4.42396	1.17186e-37	1.77407e-33	2.23332e-60	4.56848e-56
chr19	57019211	57040269	4966	ZNF471	+	4.35995	3.25704e-25	4.93084e-21	3.75062e-32	7.67227e-28
chr4	46037786	46126082	6768	GABRG1	-	4.16816	2.0103e-10	3.04339e-06	2.3049e-18	4.71491e-14
chr10	131265453	131565783	1265	MGMT	+	4.41768	1.70394e-24	2.57959e-20	9.21855e-31	1.88575e-26
chr3	194207868	194209274	1123	FLJ34208	+	4.51622	9.3666e-21	1.41801e-16	6.78736e-19	1.38842e-14
chr19	12500827	12512088	2588	ZNF799	-	4.36475	2.3034e-18	3.48712e-14	6.08341e-37	1.24442e-32
chr19	37672480	37701451	6210	ZNF585B	-	4.6106	1.68735e-52	2.55447e-48	1.05622e-68	2.16061e-64
chrX	48687282	48688548	1266	ERAS	+	4.76575	8.101e-21	1.22641e-16	1.35049e-10	2.76257e-06
chr19	11925106	11946016	4181	ZNF440	+	4.88052	1.40174e-31	2.12209e-27	6.04071e-41	1.23569e-36
chr19	12540519	12551926	2664	ZNF443	-	4.6216	2.82882e-12	4.28255e-08	3.80594e-57	7.78544e-53
chr19	44930425	44952665	4964	ZNF229	-	5.01618	3.17923e-46	4.81304e-42	2.09019e-71	4.27569e-67
chr19	52901120	52921657	3978	ZNF528	+	4.93964	8.73648e-46	1.32262e-41	2.54537e-58	5.20681e-54
chr5	178368193	178393218	2172	ZNF454	+	5.103	1.28984e-31	1.95268e-27	7.74039e-47	1.58337e-42
chr19	7852369	7855898	1935	CLEC4GP1	+	4.89899	3.17878e-20	4.81236e-16	1.31808e-25	2.69626e-21
chr16	23313590	23392620	2597	SCNN1B	+	4.87842	1.06889e-21	1.61819e-17	7.59856e-11	1.55436e-06
chrX	47917566	47931025	2831	ZNF630	-	5.10508	4.19997e-24	6.35833e-20	2.80636e-28	5.74068e-24
chr19	57050316	57068170	4087	ZFP28	+	5.29699	8.14578e-43	1.23319e-38	2.87737e-69	5.88595e-65
chr11	47681142	47736928	3593	AGBL2	-	5.33435	7.0041e-22	1.06035e-17	3.09755e-18	6.33635e-14
chr19	52956828	53020131	6741	ZNF578	+	5.38401	4.71619e-48	7.13983e-44	6.45343e-27	1.32011e-22
chr3	42947401	42960825	5612	ZNF662	+	5.35612	6.45842e-23	9.7774e-19	8.41578e-10	1.72153e-05
chr3	119499330	119537332	4417	NR1I2	+	5.4077	1.52644e-24	2.31088e-20	2.76981e-23	5.66593e-19
chr20	36149606	36152090	1302	NNAT	+	5.5305	8.1791e-64	1.23823e-59	5.01945e-16	1.02678e-11
chr19	7793842	7797057	1360	CLEC4G	-	5.236	2.06445e-23	3.12537e-19	1.87195e-33	3.82926e-29
chr7	45197366	45223850	1347	RAMP3	+	5.27177	2.78766e-16	4.22024e-12	5.10023e-48	1.0433e-43
chr5	140514799	140517704	2905	PCDHB5	+	5.57761	7.10472e-78	1.07558e-73	3.04992e-21	6.23892e-17
chr14	96176303	96180533	1396	TCL1A	-	5.37041	3.86387e-20	5.84951e-16	3.65495e-18	7.47656e-14
chr19	20115226	20150277	3207	ZNF682	-	5.28561	6.45095e-14	9.76609e-10	1.18416e-61	2.42233e-57
chr8	22133079	22213584	3997	PIWIL2	+	5.75169	5.14119e-39	7.78325e-35	1.34076e-25	2.74267e-21
chr19	56989242	57006805	1782	LOC100128252	+	5.67012	4.96402e-51	7.51504e-47	1.19757e-84	2.44975e-80
chrX	72345875	72347919	2044	NAP1L6	-	5.43391	4.49862e-24	6.81047e-20	5.38469e-31	1.10149e-26
chrX	21673608	21676448	2840	KLHL34	-	5.53098	1.10071e-24	1.66637e-20	2.18366e-25	4.46689e-21
chr2	132036862	132057392	1739	LOC440910	+	6.0305	2.96782e-25	4.49298e-21	1.11167e-22	2.27404e-18
chr19	12125531	12146525	2321	ZNF433	-	5.88059	4.65781e-31	7.05146e-27	2.93408e-24	6.00196e-20
chr19	58570606	58581110	3395	ZNF135	+	5.99312	3.86685e-47	5.85402e-43	4.76984e-31	9.75718e-27
chr19	11832079	11849760	2395	ZNF823	-	6.06618	9.3127e-34	1.40985e-29	6.33562e-18	1.29601e-13
chr19	37379025	37407193	5032	ZNF829	-	6.09909	4.46118e-66	6.75379e-62	2.1511e-50	4.40029e-46
chr19	15337729	15343231	1810	EPHX3	-	6.07045	9.64873e-60	1.46072e-55	1.41564e-92	2.89584e-88
chr19	56950692	56988770	4462	ZNF667	-	6.18017	8.15697e-88	1.23488e-83	3.6339e-105	7.43351e-101
chr19	20188802	20231977	3753	ZNF90	+	5.87976	4.23465e-13	6.41083e-09	8.40678e-76	1.71969e-71
chr12	7864088	7870152	1037	DPPA3	+	5.94115	6.13131e-24	9.2822e-20	1.32881e-08	0.000271821
chr19	12428303	12444534	2773	ZNF563	-	6.20489	4.07288e-34	6.16594e-30	1.12083e-51	2.29278e-47
chr19	11976843	11980306	2550	ZNF439	+	6.02111	1.57941e-21	2.39106e-17	1.58632e-07	0.00324498
chr19	12382624	12405714	2794	ZNF44	-	6.10171	5.11586e-33	7.7449e-29	6.71084e-86	1.37277e-81
chr8	125985538	125991630	3275	ZNF572	+	6.20276	4.10247e-29	6.21073e-25	1.04646e-42	2.14063e-38
chr19	12460184	12476475	2825	ZNF442	-	6.10668	4.62477e-31	7.00145e-27	2.18742e-52	4.4746e-48
chr19	11998669	12025365	1659	ZNF69	+	6.06662	6.11681e-30	9.26024e-26	2.1427e-18	4.3831e-14
chr3	44754134	44765323	3273	ZNF502	+	6.35269	7.79111e-43	1.1795e-38	4.40202e-16	9.00478e-12
chr19	21688436	21721079	2361	ZNF429	+	6.53519	3.86075e-52	5.84479e-48	1.22722e-77	2.5104e-73
chr19	38308050	38317278	1058	LOC644554	+	6.53747	8.01616e-38	1.21357e-33	1.72512e-53	3.5289e-49
chr4	155702426	155749965	2521	RBM46	+	6.41704	3.96186e-45	5.99786e-41	7.5553e-11	1.54551e-06
chr19	12175545	12188626	2834	ZNF844	+	6.57156	1.19034e-77	1.80206e-73	3.14336e-64	6.43007e-60
chr19	12075868	12091198	2623	ZNF763	+	6.8321	1.41864e-37	2.14768e-33	3.2891e-46	6.72818e-42
chr19	20720797	20748626	8391	ZNF737	-	6.85465	4.23034e-82	6.40431e-78	2.30777e-113	4.72077e-109
chr19	12035899	12061578	2865	ZNF700	+	6.98263	4.48725e-65	6.79324e-61	1.26723e-100	2.59224e-96
chr19	50706884	50813801	6912	MYH14	+	6.87752	5.20188e-92	7.87512e-88	2.01962e-123	4.13134e-119
chr6	74062784	74063999	660	DPPA5	-	7.08303	1.86839e-31	2.82856e-27	2.52129e-35	5.15755e-31
chr4	264463	289944	2179	ZNF732	-	7.1309	1.99093e-86	3.01406e-82	8.59129e-117	1.75743e-112
chr11	65779461	65780976	609	CST6	+	6.81351	3.57991e-27	5.41963e-23	2.27357e-24	4.65081e-20
chr19	19976713	20004293	2329	ZNF253	+	7.29942	3.53142e-100	5.34622e-96	5.15612e-128	1.05474e-123
chr3	131080717	131083966	2335	NUDT16P1	+	7.34149	2.02201e-67	3.06112e-63	1.08322e-48	2.21583e-44
chr16	57576600	57611100	3760	GPR114	+	7.28844	3.65315e-51	5.53051e-47	1.50698e-87	3.08267e-83
chr14	61744088	61748530	4442	TMEM30B	-	7.21539	7.62531e-89	1.1544e-84	2.36985e-129	4.84776e-125
chr19	20578625	20607771	636	ZNF826P	-	7.56977	1.03267e-36	1.56335e-32	9.18095e-49	1.87806e-44
chr19	57174019	57183123	2774	ZNF835	-	7.75673	2.2088e-41	3.3439e-37	1.77157e-20	3.62392e-16
chr7	63773185	63810017	2098	ZNF736	+	7.81007	1.32261e-54	2.0023e-50	2.20368e-36	4.50786e-32
chr19	20278082	20308984	1522	ZNF486	+	7.8617	1.073e-86	1.62442e-82	8.9452e-125	1.82983e-120
chr10	97889471	97923517	8295	ZNF518A	+	7.93859	1.38741e-205	2.1004e-201	3.48945e-159	7.13802e-155
chr19	20802744	20844402	6088	ZNF626	-	7.86385	2.46077e-129	3.72537e-125	2.02106e-143	4.13429e-139
chr19	58545433	58565999	2054	ZSCAN1	+	8.09024	2.78443e-32	4.21534e-28	1.24605e-29	2.54892e-25
chr10	124639148	124658230	2112	LOC399815	+	8.14873	3.951e-33	5.98142e-29	9.16973e-12	1.87576e-07
chr5	68710938	68737890	2160	MARVELD2	+	8.5433	4.91595e-94	7.44225e-90	2.74363e-114	5.61237e-110
chr19	9577030	9609279	2802	ZNF560	-	8.68269	4.896e-124	7.41206e-120	3.10129e-143	6.34401e-139
chr2	160659867	160761267	6930	LY75	-	8.71774	7.99389e-58	1.21019e-53	1.52512e-93	3.11979e-89
chr19	12203077	12225494	3769	ZNF788	+	8.74166	2.37907e-189	3.60167e-185	1.12605e-170	2.30345e-166
chr16	56703725	56705041	397	MT1H	+	8.64686	7.31637e-35	1.10763e-30	6.04862e-12	1.23731e-07
chr10	129535537	129539450	3178	FOXI2	+	8.9315	3.57404e-41	5.41074e-37	6.03049e-51	1.2336e-46
chr19	57321444	57352094	8759	PEG3	-	9.34264	9.31263e-56	1.40984e-51	9.7884e-09	0.000200232
chr19	22817125	22850472	4245	ZNF492	+	9.4198	2.58324e-44	3.91076e-40	2.07468e-08	0.000424396
chr19	20011721	20046382	2794	ZNF93	+	9.41483	5.59687e-173	8.4731e-169	7.55294e-174	1.54503e-169
chr19	15619335	15663128	2609	CYP4F22	+	9.69715	1.73137e-50	2.62112e-46	6.48347e-70	1.32626e-65
chr19	22573898	22605148	2260	ZNF98	-	9.80343	8.55184e-32	1.29466e-27	2.21261e-08	0.000452611
chrX	125683365	125686842	3390	DCAF12L1	-	10.2574	8.26895e-52	1.25184e-47	8.77393e-30	1.7948e-25
chr19	22235265	22273903	3520	ZNF257	+	10.6125	1.51898e-146	2.29959e-142	1.26096e-72	2.57941e-68
chr10	42827313	42863493	6661	LOC441666	-	11.0061	1.79279e-255	2.71411e-251	9.14586e-47	1.87088e-42
chr19	21666516	21686040	3760	LOC400680	+	10.9547	7.66446e-107	1.16032e-102	2.43684e-150	4.98481e-146
chr18	70821292	70931733	2654	LOC400655	-	11.2548	1.87132e-60	2.833e-56	9.21895e-78	1.88583e-73
chr19	22148896	22193745	9088	ZNF208	-	11.4967	3.679e-134	5.56963e-130	1.15979e-33	2.37247e-29
chr4	188916924	188926199	2646	ZFP42	+	11.5518	4.81084e-180	7.28314e-176	5.01853e-249	1.02659e-244
chr19	12154619	12163782	1762	ZNF878	-	11.6917	6.96613e-71	1.0546e-66	1.71915e-20	3.51669e-16
chr19	56347943	56393220	3674	NLRP4	+	#VALUE!	4.57897e-61	6.9321e-57	3.84234e-22	7.85988e-18
chr19	22934984	22966973	7881	ZNF99	-	#VALUE!	6.267e-77	9.48761e-73	4.33111e-15	8.85972e-11
