# Supplementary material for: Modelling and rescuing neurodevelopmental defect of Down syndrome using induced pluripotent stem cells from monozygotic twins discordant for trisomy 21
Source: EMBO Mol Med. 2013 Dec 27;6(2):259–77. doi: 10.1002/emmm.201302848 (PMC3927959; doi:10.1002/emmm.201302848)
Supplement: Supplementary file 5 [file emmm0006-0259-sd5.zip]

Archive with 1 entries (1 files):
- data.RData
